# Supplementary material for: Pyridine-2-carboximidamidate chloride monohydrate
Source: Acta Crystallogr Sect E Struct Rep Online. 2010 Nov 13;66(Pt 12):o3169. doi: 10.1107/S1600536810046106 (PMC3011583; doi:10.1107/S1600536810046106)
Supplement: Supplementary file 1 [file e-66-o3169-sup1.cif]

##############################################################################
###                                                                        ###
###        Electronic paper (Acta Crystallographica Section E)             ###
###                                                                        ###
##############################################################################
#                                                                            #
# This CIF contains the data in a paper accepted for publication in Acta     #
# Crystallographica Section E. It conforms to the requirements of Notes      #
# for Authors for Section E, and has been peer reviewed under the auspices   #
# of the IUCr Commission on Journals.                                        #
#                                                                            #
# Full details of the Crystallographic Information File format               #
# are given in the paper "The Crystallographic Information File (CIF):       #
# a New Standard Archive File for Crystallography" by S. R. Hall, F. H.      #
# Allen and I. D. Brown [Acta Cryst. (1991), A47, 655-685].                  #
#                                                                            #
# The current version of the core CIF dictionary is obtainable from          #
# ftp://ftp.iucr.org/pub/cif_core.dic. The current version number is 2.4.    #
#                                                                            #
# Software is freely available for graphical display of the structure(s) in  #
# this CIF.  For information consult the CIF home page http://www.iucr.org/  #
# cif/home.html                                                              #
#                                                                            #
# This file may be used for bona fide research purposes within the           #
# scientific community so long as proper attribution is given to the journal # 
# article from which it was obtained.                                        #
#                                                                            #
##############################################################################
                                             
data_global
_audit_creation_method     'manual editing of SHELXL-97 cif file'
_journal_date_recd_electronic     2010-10-26
_journal_date_accepted     2010-11-09
_journal_name_full     'Acta Crystallographica, Section E'
_journal_year     2010
_journal_volume     66
_journal_issue     12
_journal_page_first     o3169
_journal_page_last     o3169
_journal_paper_category     QO
_journal_coeditor_code     ZQ2070
_publ_contact_author_name     'Liu, Fei'
_publ_contact_author_address
;
Liu, Fei
College of Chemical Engineering & Materials, Eastern Liaoning University;
No. 325, Wenhua Road, Yuanbao District, Dandong City, Liaoning Province,
P. R. 118003, People's Republic of China
;
_publ_contact_author_email     berylliu8090@sina.com
_publ_contact_author_fax     '86 415 3789 982'
_publ_contact_author_phone     '86 415 3789 965'
_publ_section_title
;
Pyridine-2-carboximidamidate chloride monohydrate
;
loop_
    _publ_author_name
    _publ_author_address
    'Chen, Qifan'
;
Experiment Center
Eastern Liaoning University
No. 325 Wenhua Road
Yuanbao District
Dandong City
Liaoning Province 118003
People's Republic of China
;
    'Zhang, Huidong'
;
Experiment Center
Eastern Liaoning University
No. 325 Wenhua Road
Yuanbao District
Dandong City
Liaoning Province 118003
People's Republic of China
;
    'Zhang, Fang'
;
College of Chemical Engineering & Materials
Eastern Liaoning University
No. 325 Wenhua Road
Yuanbao District
Dandong City
Liaoning Province 118003
People's Republic of China
;
    'Liu, Fei'
;
College of Chemical Engineering & Materials
Eastern Liaoning University
No. 325 Wenhua Road
Yuanbao District
Dandong City
Liaoning Province 118003
People's Republic of China
;
data_I
_audit_creation_method     SHELXL-97
_chemical_name_systematic
;
Pyridine-2-carboximidamidate chloride monohydrate
;
_chemical_name_common     ?
_chemical_formula_moiety     'C6 H8 N3 +, Cl -, H2 O'
_chemical_formula_sum     'C6 H10 Cl N3 O'
_chemical_formula_iupac     'C6 H8 N3 +, Cl -, H2 O'
_chemical_formula_weight     175.62
_chemical_melting_point     ?
_symmetry_cell_setting     triclinic
_symmetry_space_group_name_H-M     'P -1'
_symmetry_space_group_name_Hall     '-P 1'
loop_
    _symmetry_equiv_pos_as_xyz
    'x, y, z'
    '-x, -y, -z'
_cell_length_a     7.2570(15)
_cell_length_b     11.146(2)
_cell_length_c     16.862(3)
_cell_angle_alpha     79.24(3)
_cell_angle_beta     82.14(3)
_cell_angle_gamma     78.34(3)
_cell_volume     1305.3(5)
_cell_formula_units_Z     6
_cell_measurement_reflns_used     9445
_cell_measurement_theta_min     3.01
_cell_measurement_theta_max     27.4
_cell_measurement_temperature     293(2)
_exptl_crystal_description     block
_exptl_crystal_colour     colourless
_exptl_crystal_size_max     0.25
_exptl_crystal_size_mid     0.24
_exptl_crystal_size_min     0.22
_exptl_crystal_density_diffrn     1.340
_exptl_crystal_density_meas     ?
_exptl_crystal_density_method     'not measured'
_exptl_crystal_F_000     552
_exptl_absorpt_coefficient_mu     0.388
_exptl_absorpt_correction_type     multi-scan
_exptl_absorpt_process_details     '(ABSCOR; Higashi, 1995)'
_exptl_absorpt_correction_T_min     0.909
_exptl_absorpt_correction_T_max     0.918
_exptl_special_details
;
;
_diffrn_ambient_temperature     293(2)
_diffrn_radiation_type     MoK\a
_diffrn_radiation_wavelength     0.71073
_diffrn_radiation_source     'fine-focus sealed tube'
_diffrn_radiation_monochromator     graphite
_diffrn_measurement_device_type     'Rigaku R-AXIS RAPID'
_diffrn_measurement_method     \w
_diffrn_detector_area_resol_mean     10
_diffrn_reflns_number     12872
_diffrn_reflns_av_R_equivalents     0.0235
_diffrn_reflns_av_sigmaI/netI     0.0322
_diffrn_reflns_theta_min     3.02
_diffrn_reflns_theta_max     27.47
_diffrn_reflns_theta_full     27.47
_diffrn_measured_fraction_theta_max     0.989
_diffrn_measured_fraction_theta_full     0.989
_diffrn_reflns_limit_h_min     -9
_diffrn_reflns_limit_h_max     9
_diffrn_reflns_limit_k_min     -14
_diffrn_reflns_limit_k_max     14
_diffrn_reflns_limit_l_min     -21
_diffrn_reflns_limit_l_max     21
_diffrn_standards_number     0
_diffrn_standards_interval_count     0
_diffrn_standards_interval_time     0
_diffrn_standards_decay_%     .
_refine_special_details
;
Refinement of <i>F</i>^2^ against ALL reflections. The weighted <i>R</i>-factor
<i>wR</i> and goodness of fit <i>S</i> are based on <i>F</i>^2^, conventional
<i>R</i>-factors <i>R</i> are based on <i>F</i>, with <i>F</i> set to zero for
negative <i>F</i>^2^. The threshold expression of <i>F</i>^2^ >
\s(<i>F</i>^2^) is used only for calculating <i>R</i>-factors(gt) <i>etc</i>.
and is not relevant to the choice of reflections for refinement.
<i>R</i>-factors based on <i>F</i>^2^ are statistically about twice as large
as those based on <i>F</i>, and <i>R</i>- factors based on ALL data will be
even larger.
;
_reflns_number_total     5919
_reflns_number_gt     4550
_reflns_threshold_expression     I>2sigma(I)
_refine_ls_structure_factor_coef     Fsqd
_refine_ls_matrix_type     full
_refine_ls_R_factor_all     0.0493
_refine_ls_R_factor_gt     0.0353
_refine_ls_wR_factor_gt     0.1022
_refine_ls_wR_factor_ref     0.1172
_refine_ls_goodness_of_fit_ref     1.112
_refine_ls_restrained_S_all     1.112
_refine_ls_number_reflns     5919
_refine_ls_number_parameters     418
_refine_ls_number_restraints     0
_refine_ls_hydrogen_treatment     refall
_refine_ls_weighting_scheme     calc
_refine_ls_weighting_details
                      'w=1/[\s^2^(Fo^2^)+(0.0684P)^2^] where P=(Fo^2^+2Fc^2^)/3'
_atom_sites_solution_hydrogens     geom
_atom_sites_solution_primary     direct
_atom_sites_solution_secondary     difmap
_refine_ls_shift/su_max     0.001
_refine_ls_shift/su_mean     0.000
_refine_diff_density_max     0.233
_refine_diff_density_min     -0.257
_refine_ls_extinction_method     none
_refine_ls_extinction_coef     0
loop_
    _atom_type_symbol
    _atom_type_description
    _atom_type_scat_dispersion_real
    _atom_type_scat_dispersion_imag
    _atom_type_scat_source
    'C' 'C' 0.0033 0.0016
                         'International Tables Vol C Tables 4.2.6.8 and 6.1.1.4'
    'H' 'H' 0.0000 0.0000
                         'International Tables Vol C Tables 4.2.6.8 and 6.1.1.4'
    'N' 'N' 0.0061 0.0033
                         'International Tables Vol C Tables 4.2.6.8 and 6.1.1.4'
    'O' 'O' 0.0106 0.0060
                         'International Tables Vol C Tables 4.2.6.8 and 6.1.1.4'
    'Cl' 'Cl' 0.1484 0.1585
                         'International Tables Vol C Tables 4.2.6.8 and 6.1.1.4'
_computing_data_collection     'RAPID-AUTO (Rigaku, 1998)'
_computing_cell_refinement     'RAPID-AUTO (Rigaku, 1998)'
_computing_data_reduction     'RAPID-AUTO (Rigaku, 1998)'
_computing_structure_solution     'SHELXS97 (Sheldrick, 2008)'
_computing_structure_refinement     'SHELXL97 (Sheldrick, 2008)'
_computing_molecular_graphics
                    'DIAMOND (Brandenburg, 1999) and SHELXP97 (Sheldrick, 2008)'
_computing_publication_material     'SHELXL97 (Sheldrick, 2008)'
loop_
    _atom_site_type_symbol
    _atom_site_label
    _atom_site_fract_x
    _atom_site_fract_y
    _atom_site_fract_z
    _atom_site_U_iso_or_equiv
    _atom_site_adp_type
    _atom_site_calc_flag
    _atom_site_refinement_flags
    _atom_site_occupancy
    _atom_site_disorder_assembly
    _atom_site_disorder_group
    Cl Cl1 0.17320(7) 0.30230(4) 0.10288(2) 0.04346(13) Uani d . 1 . .
    O O1 0.7888(3) 0.60439(14) 0.40146(10) 0.0647(4) Uani d . 1 . .
    H H1B 0.690(4) 0.647(3) 0.4141(15) 0.073(8) Uiso d . 1 . .
    H H10 0.821(5) 0.635(3) 0.344(2) 0.120(11) Uiso d . 1 . .
    N N1 0.3062(2) 0.86483(13) -0.07194(8) 0.0432(3) Uani d . 1 . .
    C C1 0.3052(3) 0.98536(18) -0.07462(13) 0.0540(5) Uani d . 1 . .
    H H1 0.336(4) 1.031(2) -0.1243(15) 0.078(7) Uiso d . 1 . .
    Cl Cl2 0.13596(7) 0.30724(4) -0.21061(3) 0.04888(14) Uani d . 1 . .
    O O2 0.3482(2) 0.37193(13) -0.07519(9) 0.0530(4) Uani d . 1 . .
    H H0B 0.305(4) 0.345(2) -0.0273(16) 0.077(8) Uiso d . 1 . .
    H H0A 0.297(4) 0.351(2) -0.1073(17) 0.075(8) Uiso d . 1 . .
    N N2 0.1754(2) 0.60101(14) 0.06004(10) 0.0429(3) Uani d . 1 . .
    H H2A 0.111(4) 0.629(2) 0.1009(15) 0.071(7) Uiso d . 1 . .
    H H2B 0.180(3) 0.513(2) 0.0663(12) 0.053(6) Uiso d . 1 . .
    C C2 0.2604(3) 1.04352(17) -0.00802(14) 0.0561(5) Uani d . 1 . .
    H H2 0.261(3) 1.131(2) -0.0152(12) 0.055(6) Uiso d . 1 . .
    Cl Cl3 0.43514(7) 0.80296(4) 0.45146(3) 0.05099(14) Uani d . 1 . .
    O O3 0.4557(3) 0.86529(14) 0.26022(10) 0.0627(4) Uani d . 1 . .
    H H03B 0.561(5) 0.826(3) 0.2445(19) 0.102(11) Uiso d . 1 . .
    H H03A 0.448(5) 0.831(3) 0.316(2) 0.121(12) Uiso d . 1 . .
    N N3 0.3540(2) 0.61884(14) -0.06282(9) 0.0426(3) Uani d . 1 . .
    H H3B 0.410(3) 0.669(2) -0.1007(13) 0.054(6) Uiso d . 1 . .
    H H3A 0.350(3) 0.544(2) -0.0696(12) 0.051(5) Uiso d . 1 . .
    C C3 0.2174(3) 0.97567(18) 0.06587(13) 0.0564(5) Uani d . 1 . .
    H H3 0.189(3) 1.014(2) 0.1127(14) 0.070(7) Uiso d . 1 . .
    C C4 0.2181(3) 0.85015(18) 0.07107(11) 0.0478(4) Uani d . 1 . .
    H H4 0.192(3) 0.800(2) 0.1214(14) 0.067(7) Uiso d . 1 . .
    C C5 0.2600(2) 0.80020(14) 0.00027(9) 0.0343(3) Uani d . 1 . .
    C C6 0.2627(2) 0.66679(14) -0.00077(9) 0.0338(3) Uani d . 1 . .
    N N11 0.4303(2) 0.37190(13) 0.25233(9) 0.0428(3) Uani d . 1 . .
    C C11 0.4055(3) 0.49449(19) 0.24780(13) 0.0540(5) Uani d . 1 . .
    H H11 0.446(3) 0.542(2) 0.2001(13) 0.058(6) Uiso d . 1 . .
    N N12 0.4363(3) 0.09814(16) 0.39452(10) 0.0502(4) Uani d . 1 . .
    H H12B 0.440(3) 0.014(2) 0.4040(13) 0.055(6) Uiso d . 1 . .
    H H12A 0.456(3) 0.128(2) 0.4371(15) 0.065(7) Uiso d . 1 . .
    C C12 0.3223(3) 0.55573(19) 0.31194(14) 0.0604(5) Uani d . 1 . .
    H H12 0.311(4) 0.648(2) 0.3024(15) 0.081(8) Uiso d . 1 . .
    N N13 0.3872(2) 0.12940(15) 0.25963(10) 0.0447(3) Uani d . 1 . .
    H H13B 0.413(3) 0.045(2) 0.2600(13) 0.059(6) Uiso d . 1 . .
    H H13A 0.360(3) 0.187(2) 0.2153(13) 0.060(6) Uiso d . 1 . .
    C C13 0.2613(3) 0.4879(2) 0.38308(14) 0.0599(5) Uani d . 1 . .
    H H13 0.207(4) 0.528(2) 0.4224(16) 0.078(8) Uiso d . 1 . .
    C C14 0.2851(3) 0.36072(18) 0.38966(12) 0.0477(4) Uani d . 1 . .
    H H14 0.241(3) 0.3113(19) 0.4350(12) 0.048(5) Uiso d . 1 . .
    C C15 0.3718(2) 0.30783(15) 0.32274(10) 0.0368(3) Uani d . 1 . .
    C C16 0.4002(2) 0.17137(16) 0.32577(10) 0.0384(4) Uani d . 1 . .
    N N21 -0.0617(2) 0.10605(13) 0.39607(8) 0.0441(3) Uani d . 1 . .
    C C21 -0.0357(3) -0.01675(19) 0.40054(13) 0.0563(5) Uani d . 1 . .
    H H21 -0.005(3) -0.059(2) 0.4527(13) 0.062(6) Uiso d . 1 . .
    N N22 -0.0909(2) 0.38620(15) 0.25737(9) 0.0446(3) Uani d . 1 . .
    H H22B -0.032(3) 0.359(2) 0.2128(15) 0.066(7) Uiso d . 1 . .
    H H22A -0.111(3) 0.470(2) 0.2526(14) 0.069(7) Uiso d . 1 . .
    C C22 -0.0480(3) -0.07293(19) 0.33556(13) 0.0559(5) Uani d . 1 . .
    H H22 -0.030(3) -0.160(2) 0.3423(13) 0.061(6) Uiso d . 1 . .
    N N23 -0.2026(2) 0.35240(16) 0.39229(10) 0.0453(4) Uani d . 1 . .
    H H23B -0.215(3) 0.430(2) 0.3963(13) 0.058(6) Uiso d . 1 . .
    H H23A -0.232(3) 0.299(2) 0.4342(14) 0.057(6) Uiso d . 1 . .
    C C23 -0.0891(3) -0.00047(19) 0.26314(12) 0.0526(5) Uani d . 1 . .
    H H23 -0.103(4) -0.035(2) 0.2163(15) 0.077(7) Uiso d . 1 . .
    C C24 -0.1160(3) 0.12748(18) 0.25641(10) 0.0431(4) Uani d . 1 . .
    H H24 -0.146(3) 0.1764(18) 0.2077(12) 0.048(5) Uiso d . 1 . .
    C C25 -0.1009(2) 0.17539(15) 0.32452(9) 0.0338(3) Uani d . 1 . .
    C C26 -0.1327(2) 0.31196(15) 0.32427(9) 0.0352(3) Uani d . 1 . .
loop_
    _atom_site_aniso_label
    _atom_site_aniso_U_11
    _atom_site_aniso_U_22
    _atom_site_aniso_U_33
    _atom_site_aniso_U_12
    _atom_site_aniso_U_13
    _atom_site_aniso_U_23
    Cl1 0.0579(3) 0.0378(2) 0.0333(2) -0.01169(18) 0.00298(17) -0.00477(16)
    O1 0.0845(12) 0.0469(8) 0.0521(9) 0.0040(8) 0.0066(8) -0.0091(7)
    N1 0.0551(9) 0.0372(8) 0.0361(7) -0.0117(7) -0.0026(6) -0.0009(6)
    C1 0.0739(14) 0.0379(10) 0.0502(11) -0.0197(9) -0.0090(10) 0.0050(9)
    Cl2 0.0640(3) 0.0430(2) 0.0393(2) -0.0127(2) 0.00567(19) -0.01046(18)
    O2 0.0740(10) 0.0492(8) 0.0412(7) -0.0272(7) 0.0026(7) -0.0098(6)
    N2 0.0535(9) 0.0310(7) 0.0428(8) -0.0122(7) 0.0073(7) -0.0061(6)
    C2 0.0651(13) 0.0295(9) 0.0749(14) -0.0119(8) -0.0056(11) -0.0094(9)
    Cl3 0.0642(3) 0.0439(2) 0.0370(2) -0.0035(2) 0.00486(19) -0.00088(18)
    O3 0.0851(12) 0.0472(8) 0.0474(8) -0.0042(8) 0.0026(8) -0.0020(7)
    N3 0.0529(9) 0.0337(8) 0.0407(8) -0.0116(7) 0.0084(7) -0.0102(7)
    C3 0.0654(13) 0.0476(11) 0.0625(12) -0.0181(10) 0.0094(10) -0.0280(10)
    C4 0.0608(12) 0.0435(10) 0.0397(9) -0.0164(9) 0.0071(8) -0.0098(8)
    C5 0.0341(8) 0.0301(8) 0.0375(8) -0.0047(6) -0.0016(6) -0.0056(6)
    C6 0.0351(8) 0.0304(8) 0.0346(8) -0.0056(6) -0.0029(6) -0.0032(6)
    N11 0.0463(8) 0.0403(8) 0.0413(8) -0.0133(7) -0.0022(6) -0.0011(6)
    C11 0.0637(13) 0.0431(10) 0.0535(11) -0.0168(9) -0.0050(10) 0.0036(9)
    N12 0.0662(11) 0.0378(9) 0.0454(9) -0.0115(8) -0.0133(8) 0.0036(7)
    C12 0.0682(14) 0.0369(10) 0.0749(15) -0.0044(9) -0.0132(11) -0.0077(10)
    N13 0.0533(9) 0.0357(8) 0.0439(8) -0.0081(7) -0.0068(7) -0.0020(7)
    C13 0.0672(14) 0.0520(12) 0.0582(12) 0.0050(10) -0.0078(11) -0.0191(10)
    C14 0.0487(10) 0.0482(10) 0.0398(9) -0.0024(8) -0.0011(8) -0.0003(8)
    C15 0.0332(8) 0.0374(9) 0.0389(8) -0.0072(7) -0.0064(7) -0.0013(7)
    C16 0.0322(8) 0.0416(9) 0.0394(8) -0.0090(7) -0.0025(7) 0.0000(7)
    N21 0.0555(9) 0.0392(8) 0.0350(7) -0.0006(7) -0.0085(6) -0.0053(6)
    C21 0.0746(14) 0.0421(10) 0.0474(10) 0.0028(9) -0.0149(10) -0.0041(8)
    N22 0.0531(9) 0.0370(8) 0.0395(8) -0.0089(7) 0.0081(7) -0.0044(7)
    C22 0.0681(14) 0.0391(10) 0.0615(12) -0.0083(9) -0.0054(10) -0.0137(9)
    N23 0.0547(10) 0.0402(9) 0.0387(8) -0.0099(7) 0.0087(7) -0.0088(7)
    C23 0.0634(13) 0.0548(11) 0.0470(10) -0.0201(10) -0.0012(9) -0.0202(9)
    C24 0.0499(10) 0.0495(10) 0.0328(8) -0.0184(8) -0.0036(7) -0.0046(7)
    C25 0.0287(7) 0.0381(8) 0.0337(7) -0.0066(6) 0.0006(6) -0.0060(6)
    C26 0.0309(8) 0.0383(9) 0.0355(8) -0.0074(7) 0.0001(6) -0.0053(7)
_geom_special_details
;
All e.s.d.'s (except the e.s.d. in the dihedral angle between two l.s. planes)
are estimated using the full covariance matrix. The cell e.s.d.'s are taken
into account individually in the estimation of e.s.d.'s in distances, angles
and torsion angles; correlations between e.s.d.'s in cell parameters are only
used when they are defined by crystal symmetry. An approximate (isotropic)
treatment of cell e.s.d.'s is used for estimating e.s.d.'s involving l.s.
planes.
;
loop_
    _geom_bond_atom_site_label_1
    _geom_bond_atom_site_label_2
    _geom_bond_site_symmetry_2
    _geom_bond_distance
    _geom_bond_publ_flag
    O1 H1B . 0.80(3) ?
    O1 H10 . 0.98(4) ?
    N1 C5 . 1.331(2) ?
    N1 C1 . 1.334(2) ?
    C1 C2 . 1.369(3) ?
    C1 H1 . 0.92(2) ?
    O2 H0B . 0.85(3) ?
    O2 H0A . 0.79(3) ?
    N2 C6 . 1.311(2) ?
    N2 H2A . 0.85(3) ?
    N2 H2B . 0.96(2) ?
    C2 C3 . 1.364(3) ?
    C2 H2 . 0.96(2) ?
    O3 H03B . 0.84(4) ?
    O3 H03A . 0.94(4) ?
    N3 C6 . 1.302(2) ?
    N3 H3B . 0.88(2) ?
    N3 H3A . 0.87(2) ?
    C3 C4 . 1.384(3) ?
    C3 H3 . 0.95(2) ?
    C4 C5 . 1.381(2) ?
    C4 H4 . 0.94(2) ?
    C5 C6 . 1.486(2) ?
    N11 C15 . 1.330(2) ?
    N11 C11 . 1.331(2) ?
    C11 C12 . 1.390(3) ?
    C11 H11 . 0.92(2) ?
    N12 C16 . 1.312(2) ?
    N12 H12B . 0.91(2) ?
    N12 H12A . 0.89(2) ?
    C12 C13 . 1.363(3) ?
    C12 H12 . 1.00(3) ?
    N13 C16 . 1.309(2) ?
    N13 H13B . 0.92(2) ?
    N13 H13A . 0.91(2) ?
    C13 C14 . 1.378(3) ?
    C13 H13 . 0.87(3) ?
    C14 C15 . 1.386(3) ?
    C14 H14 . 0.91(2) ?
    C15 C16 . 1.485(2) ?
    N21 C21 . 1.333(2) ?
    N21 C25 . 1.338(2) ?
    C21 C22 . 1.381(3) ?
    C21 H21 . 0.95(2) ?
    N22 C26 . 1.307(2) ?
    N22 H22B . 0.89(3) ?
    N22 H22A . 0.91(2) ?
    C22 C23 . 1.366(3) ?
    C22 H22 . 0.94(2) ?
    N23 C26 . 1.311(2) ?
    N23 H23B . 0.87(2) ?
    N23 H23A . 0.87(2) ?
    C23 C24 . 1.385(3) ?
    C23 H23 . 0.97(2) ?
    C24 C25 . 1.380(2) ?
    C24 H24 . 0.924(19) ?
    C25 C26 . 1.492(2) ?
loop_
    _geom_angle_atom_site_label_1
    _geom_angle_atom_site_label_2
    _geom_angle_atom_site_label_3
    _geom_angle_site_symmetry_1
    _geom_angle_site_symmetry_3
    _geom_angle
    _geom_angle_publ_flag
    H1B O1 H10 . . 106(3) ?
    C5 N1 C1 . . 116.70(15) ?
    N1 C1 C2 . . 123.59(18) ?
    N1 C1 H1 . . 117.3(16) ?
    C2 C1 H1 . . 119.1(16) ?
    H0B O2 H0A . . 111(2) ?
    C6 N2 H2A . . 125.2(16) ?
    C6 N2 H2B . . 124.9(13) ?
    H2A N2 H2B . . 110(2) ?
    C3 C2 C1 . . 119.11(17) ?
    C3 C2 H2 . . 122.4(12) ?
    C1 C2 H2 . . 118.5(12) ?
    H03B O3 H03A . . 100(3) ?
    C6 N3 H3B . . 116.3(14) ?
    C6 N3 H3A . . 122.4(14) ?
    H3B N3 H3A . . 120.9(19) ?
    C2 C3 C4 . . 118.91(18) ?
    C2 C3 H3 . . 120.1(14) ?
    C4 C3 H3 . . 121.0(14) ?
    C5 C4 C3 . . 117.91(18) ?
    C5 C4 H4 . . 121.0(13) ?
    C3 C4 H4 . . 121.1(13) ?
    N1 C5 C4 . . 123.74(15) ?
    N1 C5 C6 . . 114.14(13) ?
    C4 C5 C6 . . 122.09(15) ?
    N3 C6 N2 . . 122.05(15) ?
    N3 C6 C5 . . 118.14(15) ?
    N2 C6 C5 . . 119.81(15) ?
    C15 N11 C11 . . 116.63(16) ?
    N11 C11 C12 . . 123.22(19) ?
    N11 C11 H11 . . 119.1(14) ?
    C12 C11 H11 . . 117.7(14) ?
    C16 N12 H12B . . 124.8(13) ?
    C16 N12 H12A . . 121.0(15) ?
    H12B N12 H12A . . 114.1(19) ?
    C13 C12 C11 . . 118.88(19) ?
    C13 C12 H12 . . 124.1(15) ?
    C11 C12 H12 . . 117.0(15) ?
    C16 N13 H13B . . 119.0(13) ?
    C16 N13 H13A . . 116.6(13) ?
    H13B N13 H13A . . 124.4(19) ?
    C12 C13 C14 . . 119.3(2) ?
    C12 C13 H13 . . 117.7(17) ?
    C14 C13 H13 . . 123.0(17) ?
    C13 C14 C15 . . 117.69(19) ?
    C13 C14 H14 . . 122.7(13) ?
    C15 C14 H14 . . 119.5(12) ?
    N11 C15 C14 . . 124.30(16) ?
    N11 C15 C16 . . 115.39(15) ?
    C14 C15 C16 . . 120.29(16) ?
    N13 C16 N12 . . 122.82(17) ?
    N13 C16 C15 . . 118.41(15) ?
    N12 C16 C15 . . 118.77(16) ?
    C21 N21 C25 . . 116.99(15) ?
    N21 C21 C22 . . 122.95(18) ?
    N21 C21 H21 . . 111.6(13) ?
    C22 C21 H21 . . 125.4(13) ?
    C26 N22 H22B . . 123.0(15) ?
    C26 N22 H22A . . 124.0(15) ?
    H22B N22 H22A . . 113(2) ?
    C23 C22 C21 . . 119.16(18) ?
    C23 C22 H22 . . 121.3(13) ?
    C21 C22 H22 . . 119.5(13) ?
    C26 N23 H23B . . 121.2(15) ?
    C26 N23 H23A . . 118.2(14) ?
    H23B N23 H23A . . 121(2) ?
    C22 C23 C24 . . 119.30(17) ?
    C22 C23 H23 . . 122.4(15) ?
    C24 C23 H23 . . 118.3(15) ?
    C25 C24 C23 . . 117.51(17) ?
    C25 C24 H24 . . 123.3(12) ?
    C23 C24 H24 . . 119.2(12) ?
    N21 C25 C24 . . 124.10(15) ?
    N21 C25 C26 . . 114.20(14) ?
    C24 C25 C26 . . 121.68(15) ?
    N22 C26 N23 . . 122.63(16) ?
    N22 C26 C25 . . 119.59(15) ?
    N23 C26 C25 . . 117.78(15) ?
loop_
    _geom_hbond_atom_site_label_D
    _geom_hbond_atom_site_label_H
    _geom_hbond_atom_site_label_A
    _geom_hbond_site_symmetry_A
    _geom_hbond_distance_DH
    _geom_hbond_distance_HA
    _geom_hbond_distance_DA
    _geom_hbond_angle_DHA
    N23 H23B O1 1_455 0.87(2) 1.97(2) 2.829(2) 173(2)
    N22 H22B Cl1 . 0.89(3) 2.31(3) 3.187(2) 169(2)
    N12 H12B Cl3 1_545 0.91(2) 2.35(2) 3.2522(19) 170.2(18)
    O1 H1B Cl3 . 0.80(3) 2.37(3) 3.163(2) 169(2)
    N2 H2A Cl2 2_565 0.85(3) 2.49(3) 3.326(2) 167(2)
    O1 H10 Cl2 2_665 0.98(4) 2.22(4) 3.1902(19) 173(3)
    N3 H3A O2 . 0.87(2) 1.94(2) 2.808(2) 174.9(19)
    N2 H2B Cl1 . 0.96(2) 2.32(2) 3.2754(17) 170.9(17)
    N12 H12A Cl3 2_666 0.89(2) 2.43(2) 3.313(2) 171(2)
    N23 H23A Cl3 2_566 0.87(2) 2.50(2) 3.324(2) 158(2)
    N13 H13B O3 1_545 0.92(2) 1.97(2) 2.883(2) 178(2)
    N22 H22A Cl2 2_565 0.91(2) 2.43(3) 3.3194(18) 168(2)
    N13 H13A Cl1 . 0.91(2) 2.48(2) 3.335(2) 156.9(19)
    O3 H03B Cl2 2_665 0.84(4) 2.45(4) 3.286(2) 174(3)
    O2 H0B Cl1 . 0.85(3) 2.28(3) 3.1171(18) 172(2)
    O2 H0A Cl2 . 0.79(3) 2.40(3) 3.1833(18) 175(3)
    O3 H03A Cl3 . 0.94(4) 2.25(4) 3.1586(18) 164(3)
