# Supplementary material for: Pyridine-2-carboximidamidate chloride monohydrate
Source: Acta Crystallogr Sect E Struct Rep Online. 2010 Nov 13;66(Pt 12):o3169. doi: 10.1107/S1600536810046106 (PMC3011583; doi:10.1107/S1600536810046106)
Supplement: Supplementary file 2 [file e-66-o3169-Isup2.hkl]

# 
# h,k,l, Fc-squared, Fo-squared, sigma(Fo-squared) and status flag 
# 
data_I
_shelx_title ' 1 in P-1' 
_shelx_refln_list_code          4 
_shelx_F_calc_maximum      207.25 
_exptl_crystal_F_000       552.00 
_reflns_d_resolution_high  0.7703 
 
loop_ 
 _symmetry_equiv_pos_as_xyz 
 'x, y, z' 
 '-x, -y, -z' 
 
_cell_length_a     7.2570 
_cell_length_b    11.1465 
_cell_length_c    16.8619 
_cell_angle_alpha  79.238 
_cell_angle_beta   82.141 
_cell_angle_gamma  78.337 
 
_shelx_F_squared_multiplier     1.000 
 
loop_ 
 _refln_index_h 
 _refln_index_k 
 _refln_index_l 
 _refln_F_squared_calc 
 _refln_F_squared_meas 
 _refln_F_squared_sigma 
 _refln_observed_status 
   2   0   0     2363.00     2321.92     28.23 o 
   3   0   0      746.80      739.68      9.89 o 
   4   0   0      796.04      801.80     12.49 o 
   5   0   0       62.49       59.65      2.29 o 
   6   0   0       93.02       97.01      4.97 o 
   7   0   0       82.75       82.46      5.60 o 
   8   0   0        1.18        2.27      3.46 o 
   9   0   0        0.36        0.90      2.21 o 
  -9   1   0        3.03        1.51      4.18 o 
  -8   1   0       24.75       19.75      3.47 o 
  -7   1   0        3.42        1.98      3.16 o 
  -6   1   0        8.09        9.31      3.67 o 
  -5   1   0      771.96      795.85     12.45 o 
  -4   1   0       16.73       14.65      1.72 o 
  -3   1   0      211.91      227.42      4.77 o 
  -2   1   0     2675.83     2583.40     32.92 o 
  -1   1   0       40.00       49.37      1.19 o 
   1   1   0       51.18       38.55      2.97 o 
   2   1   0     3921.13     3782.42     53.69 o 
   3   1   0      115.87      113.51      3.43 o 
   4   1   0      731.00      770.96     11.49 o 
   5   1   0      384.81      388.01      6.89 o 
   6   1   0      422.27      445.49     16.85 o 
   7   1   0       12.76       10.72      2.38 o 
   8   1   0       76.95       74.68      7.23 o 
   9   1   0        0.16       -1.51      3.65 o 
  -8   2   0        2.63        3.88      4.47 o 
  -7   2   0      119.08      128.98      5.49 o 
  -6   2   0       60.31       53.48      3.54 o 
  -5   2   0       45.74       46.43      4.17 o 
  -4   2   0      894.47      904.47     12.99 o 
  -3   2   0     1081.18     1091.92     12.81 o 
  -2   2   0       96.37      100.12      1.98 o 
  -1   2   0     1122.29     1320.08     25.11 o 
   0   2   0      381.50      440.75      5.04 o 
   1   2   0     3364.90     3563.85     65.09 o 
   2   2   0      263.54      248.93      3.48 o 
   3   2   0     1852.65     1836.99     22.01 o 
   4   2   0      145.58      149.84      2.88 o 
   5   2   0       23.64       17.57      1.75 o 
   6   2   0      274.06      255.22      5.43 o 
   7   2   0       28.14       35.67      6.77 o 
   8   2   0       13.01        9.92      3.59 o 
   9   2   0        0.00        4.80      5.09 o 
  -8   3   0       12.19       11.30      3.74 o 
  -7   3   0       22.21       21.39      2.96 o 
  -6   3   0      172.24      176.58      6.09 o 
  -5   3   0      325.99      321.02      7.23 o 
  -4   3   0      243.04      237.10      6.88 o 
  -3   3   0      170.05      170.03      3.82 o 
  -2   3   0     7026.71     6801.47    126.67 o 
  -1   3   0     2369.55     2337.31     29.28 o 
   0   3   0     2627.13     2573.85     34.51 o 
   1   3   0     8358.35     9021.42    242.46 o 
   2   3   0       10.25       13.69      1.76 o 
   3   3   0      270.87      259.41      3.85 o 
   4   3   0       28.91       22.04      2.06 o 
   5   3   0      647.13      665.90      9.01 o 
   6   3   0      433.86      451.44      7.43 o 
   7   3   0       14.57       18.10      3.25 o 
   8   3   0        0.01       -1.47      1.64 o 
   9   3   0       10.85       12.15      4.97 o 
  -8   4   0        4.65        7.46      3.63 o 
  -7   4   0       47.73       41.00      7.82 o 
  -6   4   0       33.05       33.21      3.79 o 
  -5   4   0       10.26        8.19      2.56 o 
  -4   4   0       40.91       36.31      2.91 o 
  -3   4   0      429.15      445.09      7.46 o 
  -2   4   0      138.09      129.92      4.35 o 
  -1   4   0     5762.85     5648.63     98.32 o 
   0   4   0     5283.18     5556.89     74.61 o 
   1   4   0     2081.03     2089.47     34.69 o 
   2   4   0      237.93      232.11      3.45 o 
   3   4   0      985.06      931.31     10.50 o 
   4   4   0      779.36      730.88      9.78 o 
   5   4   0       34.32       35.81      2.73 o 
   6   4   0      112.09      115.40      4.39 o 
   7   4   0        6.73        3.67      2.44 o 
   8   4   0        0.02       -1.00      1.88 o 
   9   4   0        3.75        7.17      7.38 o 
  -7   5   0        8.52        5.24      3.48 o 
  -6   5   0      103.12      108.50      8.56 o 
  -5   5   0       87.27       89.70      6.09 o 
  -4   5   0      204.10      215.15      9.40 o 
  -3   5   0      164.59      167.45      4.09 o 
  -2   5   0      541.76      537.95      8.22 o 
  -1   5   0      193.41      152.82      3.48 o 
   0   5   0        0.31        0.35      0.59 o 
   1   5   0     1015.61     1034.10     11.02 o 
   2   5   0      610.37      715.81      7.69 o 
   3   5   0      593.51      564.39      8.22 o 
   4   5   0      146.84      146.74      2.77 o 
   5   5   0      142.66      154.66      4.19 o 
   6   5   0       89.46       93.86      3.94 o 
   7   5   0       20.84       23.30      2.21 o 
   8   5   0        2.91        3.89      1.64 o 
   9   5   0       14.07       11.62      2.71 o 
  -7   6   0       31.23       25.40      7.31 o 
  -6   6   0       22.81       19.37      3.91 o 
  -5   6   0       47.51       47.79      5.67 o 
  -4   6   0      203.21      186.95      5.10 o 
  -3   6   0      286.88      284.87      8.69 o 
  -2   6   0      508.32      492.92     19.66 o 
  -1   6   0      509.63      507.02      5.42 o 
   0   6   0     3276.58     3603.22     45.16 o 
   1   6   0      209.69      209.09      4.15 o 
   2   6   0        1.06        0.27      0.67 o 
   3   6   0       11.34        8.49      1.70 o 
   4   6   0     1247.13     1216.89     20.40 o 
   5   6   0      109.52      112.24      6.75 o 
   6   6   0        9.42       11.62      2.33 o 
   7   6   0       36.49       28.23     10.14 o 
   8   6   0       38.66       28.80      3.77 o 
   9   6   0        0.14       -0.29      2.01 o 
  -7   7   0        0.02       -3.99      3.99 o 
  -6   7   0      160.16      164.22     11.10 o 
  -5   7   0      123.95      134.36      5.42 o 
  -4   7   0       35.87       33.01      3.10 o 
  -3   7   0       21.08       23.06      4.22 o 
  -2   7   0      212.07      209.25      2.79 o 
  -1   7   0      558.06      487.06     29.89 o 
   0   7   0       90.67       89.21      1.76 o 
   1   7   0      224.51      218.82      4.61 o 
   2   7   0     1250.86     1236.35     12.86 o 
   3   7   0      591.81      584.93     10.44 o 
   4   7   0      331.03      333.42      7.70 o 
   5   7   0      157.77      156.80      6.81 o 
   6   7   0       64.41       66.58      5.45 o 
   7   7   0        8.04        6.76      2.65 o 
   8   7   0        5.04        3.39      1.87 o 
  -6   8   0        0.42       -2.16      3.99 o 
  -5   8   0        0.01       -2.03      3.16 o 
  -4   8   0        2.13        2.70      2.29 o 
  -3   8   0      226.08      224.68     15.07 o 
  -2   8   0       31.84       32.52      3.23 o 
  -1   8   0        3.54        3.25      0.74 o 
   0   8   0       12.33        7.53      2.31 o 
   1   8   0      318.76      365.99      5.74 o 
   2   8   0        3.74        4.25      1.02 o 
   3   8   0      486.60      467.72      6.83 o 
   4   8   0      135.54      144.42      3.50 o 
   5   8   0       15.23       13.77      2.74 o 
   6   8   0       36.19       37.48      3.77 o 
   7   8   0       52.49       50.43      3.65 o 
   8   8   0       57.12       51.35      6.77 o 
  -6   9   0        6.67        3.97      3.34 o 
  -5   9   0       39.72       41.35      4.42 o 
  -4   9   0       32.53       34.09      4.67 o 
  -3   9   0       41.12       41.45      3.37 o 
  -2   9   0      188.44      199.86      6.33 o 
  -1   9   0      130.91      139.89      5.54 o 
   0   9   0       15.04       17.19      1.06 o 
   1   9   0      159.26       -0.64      0.92 o 
   2   9   0      697.38      688.11      8.15 o 
   3   9   0        1.25        0.47      0.91 o 
   4   9   0        0.42        1.18      1.02 o 
   5   9   0      460.48      457.08      6.89 o 
   6   9   0        5.34        0.75      3.53 o 
   7   9   0       58.42       53.23      6.29 o 
   8   9   0        0.27        1.68      2.24 o 
  -5  10   0        0.35       -1.64      1.73 o 
  -4  10   0       68.58       68.94      3.61 o 
  -3  10   0       52.79       51.91      3.28 o 
  -2  10   0       84.49       78.86      4.00 o 
  -1  10   0        2.61        5.46      1.37 o 
   0  10   0      846.88      756.49      8.99 o 
   1  10   0      149.85      132.27      5.45 o 
   2  10   0       14.15       14.46      1.71 o 
   3  10   0      516.51      502.30      6.32 o 
   4  10   0      171.14      165.69      3.74 o 
   5  10   0       96.07       99.51      2.42 o 
   6  10   0        0.09       -0.95      1.40 o 
   7  10   0       42.34       34.70     21.78 o 
  -4  11   0        1.58        3.37      5.83 o 
  -3  11   0        2.23        0.42      1.49 o 
  -2  11   0      196.25      199.86     10.49 o 
  -1  11   0        0.65       -0.22      1.15 o 
   0  11   0       34.52       23.81      6.69 o 
   1  11   0      174.92      188.18     11.02 o 
   2  11   0        6.06        3.39      1.33 o 
   3  11   0      238.26      228.63      4.03 o 
   4  11   0      104.15      102.93      4.93 o 
   5  11   0       36.39       35.52      2.12 o 
   6  11   0       35.54       38.14      3.87 o 
   7  11   0       16.80        9.80      9.42 o 
  -3  12   0        1.63        8.19      3.44 o 
  -2  12   0        1.46        4.21      2.88 o 
  -1  12   0       29.08       32.27      5.13 o 
   0  12   0      191.47      163.41      7.90 o 
   1  12   0      228.12      235.08      8.74 o 
   2  12   0       70.15       73.61      3.73 o 
   3  12   0       17.38       17.22      1.90 o 
   4  12   0        0.52        0.74      1.16 o 
   5  12   0        5.33        4.35      2.20 o 
   6  12   0       10.31       11.82      3.61 o 
  -2  13   0       38.85       37.36     11.10 o 
  -1  13   0       40.43       37.16     10.06 o 
   0  13   0       44.51       44.69      9.46 o 
   1  13   0      141.50      142.09     12.47 o 
   2  13   0        8.12        5.44      3.86 o 
   3  13   0       52.40       60.68      8.44 o 
   4  13   0       89.54       98.89      5.11 o 
   5  13   0       10.44        9.39      2.35 o 
   1  14   0       94.70      124.78      7.78 o 
   2  14   0       12.11       13.43      3.56 o 
   3  14   0        5.59        4.63      4.03 o 
  -2 -14   1        2.56        2.27      2.81 o 
  -1 -14   1       12.92        6.97      7.13 o 
  -5 -13   1        3.08        4.53      5.21 o 
  -4 -13   1      168.99      170.84      8.43 o 
  -3 -13   1       81.87       95.41      5.33 o 
  -2 -13   1        1.14       -0.51      1.98 o 
  -1 -13   1        0.01       -1.84      3.33 o 
   0 -13   1       67.11       65.21      6.53 o 
   1 -13   1       35.39       29.86      5.73 o 
  -6 -12   1       51.10       56.81      3.95 o 
  -5 -12   1       39.93       23.85     12.83 o 
  -4 -12   1       32.61       32.22      3.20 o 
  -3 -12   1       56.55       64.38      7.28 o 
  -2 -12   1      108.30      111.26      7.74 o 
  -1 -12   1        3.43        4.81      5.61 o 
   0 -12   1       16.56       19.60      7.34 o 
   1 -12   1        2.60       -1.56      5.93 o 
   2 -12   1        0.05        1.64      6.73 o 
   3 -12   1        0.02        0.37      3.27 o 
  -6 -11   1       17.40       15.45      2.64 o 
  -5 -11   1       10.60        9.45      1.93 o 
  -4 -11   1        2.60        3.77      2.10 o 
  -3 -11   1       12.01       13.07      2.24 o 
  -2 -11   1        2.28        2.39      1.91 o 
  -1 -11   1        5.60        7.38      3.01 o 
   0 -11   1       65.85       81.01      5.53 o 
   1 -11   1        0.22       -0.60      2.93 o 
   2 -11   1        1.64       -0.39      1.39 o 
   3 -11   1      112.19      126.36     10.23 o 
   4 -11   1       25.98       17.91      4.66 o 
  -7 -10   1        2.82        2.32      2.45 o 
  -6 -10   1      312.69      312.27      8.91 o 
  -5 -10   1       21.68       21.91      2.22 o 
  -4 -10   1      111.46      102.97      2.62 o 
  -3 -10   1       74.49       82.22      2.41 o 
  -2 -10   1      620.92      620.92     12.25 o 
  -1 -10   1      120.93      108.98      5.13 o 
   0 -10   1       70.67       53.91      7.78 o 
   1 -10   1      113.99       94.36      5.59 o 
   2 -10   1        3.18        3.56      1.40 o 
   3 -10   1        4.87        3.54      1.44 o 
   4 -10   1        4.45        4.42      2.33 o 
   5 -10   1        1.00        1.10      5.03 o 
  -8  -9   1        0.17       -3.53      4.57 o 
  -7  -9   1      152.21      141.13      8.94 o 
  -6  -9   1      137.43      121.78     65.81 o 
  -5  -9   1      105.65      116.34      5.18 o 
  -4  -9   1        2.87        3.02      1.44 o 
  -3  -9   1       43.30       40.67      2.46 o 
  -2  -9   1        3.26        4.06      1.45 o 
  -1  -9   1      155.39      162.41      8.82 o 
   0  -9   1        0.01       -1.96      2.28 o 
   1  -9   1       66.70       63.82      4.14 o 
   2  -9   1       13.46       11.08      1.35 o 
   3  -9   1       14.49        8.99      1.80 o 
   4  -9   1        9.58        4.67      3.61 o 
   5  -9   1        8.90       15.38      4.28 o 
  -8  -8   1        0.14       -2.12      4.41 o 
  -7  -8   1        5.59        4.13      2.36 o 
  -6  -8   1        0.51        1.68      2.00 o 
  -5  -8   1        5.60        5.21      1.76 o 
  -4  -8   1      664.12      680.93      9.32 o 
  -3  -8   1      832.23      829.52      8.89 o 
  -2  -8   1      170.61      156.88      4.03 o 
  -1  -8   1      293.84      322.71     18.70 o 
   0  -8   1        0.00       -0.03      0.47 o 
   1  -8   1      414.63      421.85      4.72 o 
   2  -8   1       81.13       71.35      2.45 o 
   3  -8   1        7.32        6.05      3.60 o 
   4  -8   1       19.36       21.15      3.79 o 
   5  -8   1        2.27        2.92      3.13 o 
   6  -8   1        0.42        4.15      4.61 o 
  -8  -7   1       74.20       89.64      8.14 o 
  -7  -7   1        0.40        1.25      1.76 o 
  -6  -7   1      553.70      537.69      7.67 o 
  -5  -7   1      237.36      238.41      8.90 o 
  -4  -7   1      363.32      339.50      5.61 o 
  -3  -7   1     1029.30     1031.52     13.24 o 
  -2  -7   1      790.43      828.86      9.99 o 
  -1  -7   1      326.24      327.83      9.28 o 
   0  -7   1      170.63      154.82      3.57 o 
   1  -7   1       93.51       92.03      4.17 o 
   2  -7   1       18.73       26.79      3.94 o 
   3  -7   1        7.98        7.09      2.05 o 
   4  -7   1       75.18       70.04     10.08 o 
   5  -7   1       25.74       25.92      8.68 o 
   6  -7   1       53.08       57.98      7.70 o 
   7  -7   1        3.86        5.80      5.17 o 
  -8  -6   1       26.07       21.84      3.87 o 
  -7  -6   1       24.80       29.80      6.03 o 
  -6  -6   1      136.88      133.23      3.71 o 
  -5  -6   1      202.98      202.78      6.85 o 
  -4  -6   1        2.05        3.61      1.60 o 
  -3  -6   1      225.60      214.24      6.49 o 
  -2  -6   1       34.41       26.37      1.02 o 
  -1  -6   1      279.36      271.64     11.54 o 
   0  -6   1       10.33        8.62      3.45 o 
   1  -6   1       73.88       86.71      4.37 o 
   2  -6   1      280.38      251.92      5.54 o 
   3  -6   1       39.98       44.25      3.57 o 
   4  -6   1       45.33       49.83      5.93 o 
   5  -6   1       53.50       58.14      6.25 o 
   6  -6   1       88.04      106.16      6.59 o 
   7  -6   1        0.44       -1.42      2.67 o 
  -9  -5   1        3.88        7.77      4.03 o 
  -8  -5   1       36.60       25.93      2.87 o 
  -7  -5   1       19.51       28.57      7.42 o 
  -6  -5   1       16.20       18.52      2.83 o 
  -5  -5   1      151.60      153.76      3.63 o 
  -4  -5   1       21.82       21.15      4.93 o 
  -3  -5   1      879.42      791.10     12.10 o 
  -2  -5   1      338.30      356.84      3.66 o 
  -1  -5   1      696.65      649.38     65.59 o 
   0  -5   1     1195.11     1135.90     43.78 o 
   1  -5   1      128.61      140.45      2.43 o 
   2  -5   1      814.69      894.84     12.52 o 
   3  -5   1       16.34       19.50      2.39 o 
   4  -5   1      173.81      178.26      9.62 o 
   5  -5   1        6.85        6.07      2.11 o 
   6  -5   1       48.59       43.78      4.69 o 
   7  -5   1       38.89       42.02      5.31 o 
  -9  -4   1        6.97       12.30      2.93 o 
  -8  -4   1      141.84      127.31      6.48 o 
  -7  -4   1       11.17        9.99      2.14 o 
  -6  -4   1        0.00        0.38      1.62 o 
  -5  -4   1      528.38      502.37     11.42 o 
  -4  -4   1     1064.74     1065.19     14.82 o 
  -3  -4   1       64.78       60.20      2.34 o 
  -2  -4   1      854.58      781.24     13.35 o 
  -1  -4   1      700.36        2.85      1.16 o 
   0  -4   1       94.09      104.82      2.58 o 
   1  -4   1        7.84       10.00      1.41 o 
   2  -4   1       29.79       25.70      1.87 o 
   3  -4   1      772.79      744.75     10.96 o 
   4  -4   1        0.48        8.49      8.78 o 
   5  -4   1        0.10       -2.09      2.09 o 
   6  -4   1        9.15        9.38      2.80 o 
   7  -4   1        0.17       -0.10      2.49 o 
   8  -4   1        0.01        5.38      7.34 o 
  -9  -3   1        4.73       15.90     10.16 o 
  -8  -3   1        4.16        2.53      2.95 o 
  -7  -3   1      357.25      366.48      6.48 o 
  -6  -3   1       76.01       87.42      3.30 o 
  -5  -3   1       18.56       24.18      2.77 o 
  -4  -3   1     1700.62     1622.85     27.26 o 
  -3  -3   1      624.51      657.82     21.20 o 
  -2  -3   1     1013.92     1003.44     11.63 o 
  -1  -3   1     1095.88     1042.33     17.07 o 
   0  -3   1     4622.04     4871.31     87.90 o 
   1  -3   1      533.44      514.91      5.57 o 
   2  -3   1       42.29       44.43      2.40 o 
   3  -3   1        3.82        4.83      1.22 o 
   4  -3   1       22.50       23.07      3.24 o 
   5  -3   1        0.71        3.61      1.66 o 
   6  -3   1       82.26       92.02      6.26 o 
   7  -3   1        0.42        0.94      3.49 o 
   8  -3   1        1.31       10.19      8.96 o 
  -9  -2   1       20.41       17.20      6.43 o 
  -8  -2   1       10.77        7.36      2.15 o 
  -7  -2   1        1.26       -0.16      1.80 o 
  -6  -2   1      140.72      151.57      8.90 o 
  -5  -2   1      553.74      545.90      8.26 o 
  -4  -2   1      848.95      894.23     12.80 o 
  -3  -2   1        0.20        1.02      1.42 o 
  -2  -2   1      105.78      104.26      1.91 o 
  -1  -2   1      160.72      144.09      2.97 o 
   0  -2   1        5.61        5.71      0.40 o 
   1  -2   1     1728.70     1702.15     19.13 o 
   2  -2   1      316.17      314.67      5.38 o 
   3  -2   1      396.51      420.65      5.99 o 
   4  -2   1      268.08      274.46      5.15 o 
   5  -2   1      110.80      114.15      4.02 o 
   6  -2   1        4.77        2.01      2.11 o 
   7  -2   1        5.04        7.02      2.22 o 
   8  -2   1        2.57        1.72      2.76 o 
  -9  -1   1        6.93        3.89      2.95 o 
  -8  -1   1        0.88       -1.18      1.90 o 
  -7  -1   1      139.83      147.19      5.07 o 
  -6  -1   1        4.49        7.70      3.45 o 
  -5  -1   1        1.55        4.76      2.38 o 
  -4  -1   1       43.36       46.01     11.14 o 
  -3  -1   1      567.44      616.15      7.35 o 
  -2  -1   1     9880.53     9799.93    203.18 o 
  -1  -1   1       34.08       43.10      4.63 o 
   1  -1   1        1.12        2.24      0.74 o 
   2  -1   1     1505.26     1443.37     15.83 o 
   3  -1   1     1585.09     1699.37     20.21 o 
   4  -1   1       56.41       54.68      5.05 o 
   5  -1   1        4.93        5.53      1.45 o 
   6  -1   1      127.09      117.82      5.81 o 
   7  -1   1       22.49       19.04      2.38 o 
   8  -1   1       10.58        7.07      2.94 o 
   9  -1   1       17.55       16.90      3.88 o 
  -9   0   1       32.41       23.85      5.72 o 
  -8   0   1       70.83       67.92      4.66 o 
  -7   0   1        5.12        4.27      2.81 o 
  -6   0   1      564.33      591.30     10.71 o 
  -5   0   1       54.75       55.15      4.81 o 
  -4   0   1     2188.26     2043.89     28.97 o 
  -3   0   1       57.72       59.58      1.64 o 
  -2   0   1    41033.70    34499.23   1218.07 o 
  -1   0   1       72.38       80.59      1.48 o 
   1   0   1      314.49      341.83      3.47 o 
   2   0   1      817.47      834.49      9.93 o 
   3   0   1       92.40       97.63      4.73 o 
   4   0   1     1662.70     1803.72     26.65 o 
   5   0   1      254.83      255.91      4.92 o 
   6   0   1       47.77       48.70      3.97 o 
   7   0   1       33.65       39.12      3.15 o 
   8   0   1        5.45        5.87      2.13 o 
   9   0   1        0.29       -2.51      2.86 o 
  -8   1   1        0.15       -1.80      2.65 o 
  -7   1   1       32.17       32.46      4.23 o 
  -6   1   1        1.46        0.44      1.51 o 
  -5   1   1      362.69      368.17      9.22 o 
  -4   1   1       21.00       15.83      2.49 o 
  -3   1   1      426.16      440.95      7.94 o 
  -2   1   1     1913.40     1807.64     21.36 o 
  -1   1   1      334.67      328.09      3.63 o 
   1   1   1      240.39      194.31      1.43 o 
   2   1   1     6886.05     7100.87    128.20 o 
   3   1   1     1629.22     1595.97     17.59 o 
   4   1   1     5822.84     5917.89    106.12 o 
   5   1   1        0.07        0.02      1.94 o 
   6   1   1       21.59       23.09      3.14 o 
   7   1   1        6.00        5.43      2.88 o 
   8   1   1       15.62       13.15      2.25 o 
   9   1   1        9.16       10.96      2.67 o 
  -8   2   1       24.61       27.60      3.38 o 
  -7   2   1       42.25       49.48      6.87 o 
  -6   2   1      244.77      241.86      6.65 o 
  -5   2   1       89.95       92.79      6.59 o 
  -4   2   1      122.33      116.46      4.39 o 
  -3   2   1        3.65        6.62      1.19 o 
  -2   2   1      591.31      642.66      7.04 o 
  -1   2   1     2352.47     2440.17     30.10 o 
   0   2   1        9.61       12.34      0.51 o 
   1   2   1     2587.81     2789.49     33.22 o 
   2   2   1      523.43      532.55      4.76 o 
   3   2   1       70.77       66.96      3.29 o 
   4   2   1      257.20      238.12      5.23 o 
   5   2   1       18.64       25.36      2.06 o 
   6   2   1       25.12       21.22      2.86 o 
   7   2   1       47.79       55.70      4.15 o 
   8   2   1       19.48       19.73      3.85 o 
   9   2   1        0.13       -1.07      2.26 o 
  -8   3   1       25.89       26.28      4.33 o 
  -7   3   1        0.85        4.25      4.05 o 
  -6   3   1       88.91       83.44      4.55 o 
  -5   3   1       81.94       97.61      5.86 o 
  -4   3   1      478.80      509.84     10.88 o 
  -3   3   1     1363.46     1375.34     18.91 o 
  -2   3   1       90.59       89.60      5.41 o 
  -1   3   1     7661.82     7417.65    138.84 o 
   0   3   1     2098.30     2202.09     18.41 o 
   1   3   1     3161.90     3191.65     33.41 o 
   2   3   1      270.07      251.17      4.27 o 
   3   3   1      715.81      693.22     11.12 o 
   4   3   1      907.07      914.92     17.09 o 
   5   3   1       56.47       60.83      5.53 o 
   6   3   1       14.64       14.88      1.77 o 
   7   3   1        5.23        3.23      2.39 o 
   8   3   1        0.01       -0.43      2.49 o 
   9   3   1        3.39        2.39      3.73 o 
  -8   4   1        3.05        3.24      3.56 o 
  -7   4   1        0.79        3.96      2.53 o 
  -6   4   1        0.06        0.20      1.90 o 
  -5   4   1      497.85      504.62     10.54 o 
  -4   4   1        1.13       11.15     10.12 o 
  -3   4   1     1438.03     1391.88     20.27 o 
  -2   4   1     3380.08     3483.87     54.26 o 
  -1   4   1     5849.98     5585.52     96.51 o 
   0   4   1       96.10      101.23      2.26 o 
   1   4   1        1.50        2.37      0.95 o 
   2   4   1     2763.81     2725.28     36.70 o 
   3   4   1      412.73      429.64      5.33 o 
   4   4   1       52.82       43.99      1.96 o 
   5   4   1      164.20      167.27      2.59 o 
   6   4   1      353.15      368.73      7.18 o 
   7   4   1        1.23        0.71      1.44 o 
   8   4   1       11.22       11.54      3.14 o 
   9   4   1        0.88        2.73      2.28 o 
  -7   5   1       42.20       37.23      4.78 o 
  -6   5   1      151.40      161.72      9.27 o 
  -5   5   1       32.99       25.48      4.07 o 
  -4   5   1        2.24        1.17      2.02 o 
  -3   5   1      350.83      333.53      5.77 o 
  -2   5   1       39.41       49.98      2.50 o 
  -1   5   1       42.38       41.65      1.57 o 
   0   5   1      584.23      847.74      7.03 o 
   1   5   1       63.17       52.89      2.68 o 
   2   5   1      228.04      224.37      2.21 o 
   3   5   1     1804.40     1890.40     36.61 o 
   4   5   1       78.74       86.14      1.89 o 
   5   5   1       48.30       52.46      1.88 o 
   6   5   1       82.97       94.89      3.93 o 
   7   5   1       11.39       11.75      1.79 o 
   8   5   1        3.44        2.11      1.45 o 
   9   5   1       10.79        9.16      2.43 o 
  -7   6   1       16.06       19.17      4.64 o 
  -6   6   1       19.36       21.67      4.22 o 
  -5   6   1      376.08      385.95     10.25 o 
  -4   6   1        6.45        6.82      2.69 o 
  -3   6   1       81.79       78.39      3.81 o 
  -2   6   1     3286.69     3328.62    107.08 o 
  -1   6   1       11.95       11.11      1.24 o 
   0   6   1      281.10      306.64      3.41 o 
   1   6   1      383.29      408.96      6.36 o 
   2   6   1     1144.64     1174.69     10.89 o 
   3   6   1        7.75        4.97      1.51 o 
   4   6   1      149.16      162.13      3.38 o 
   5   6   1      108.17      110.51      2.48 o 
   6   6   1       10.21       11.08      1.52 o 
   7   6   1        0.19        0.18      1.21 o 
   8   6   1        0.11        0.37      1.61 o 
   9   6   1        1.07        1.40      2.72 o 
  -7   7   1       79.67       99.89     15.69 o 
  -6   7   1       11.22       10.27      3.21 o 
  -5   7   1       52.64       47.70      4.61 o 
  -4   7   1      277.79      285.31     10.69 o 
  -3   7   1       55.63       59.98      3.88 o 
  -2   7   1       19.76       19.68      1.37 o 
  -1   7   1      249.01      247.98      9.50 o 
   0   7   1      957.15      968.80      9.51 o 
   1   7   1      100.06       91.99      1.51 o 
   2   7   1       27.74       29.85      2.93 o 
   3   7   1      266.34      269.21      3.56 o 
   4   7   1      444.43      451.40     12.20 o 
   5   7   1       58.36       63.07      3.85 o 
   6   7   1       79.91       87.50      3.29 o 
   7   7   1       11.92       10.26      2.41 o 
   8   7   1       43.88       33.25      3.49 o 
  -6   8   1       78.83       81.15     12.45 o 
  -5   8   1        4.19        3.34      3.24 o 
  -4   8   1        5.28        6.38      3.16 o 
  -3   8   1       16.17       17.44      3.71 o 
  -2   8   1      161.50      163.96      3.43 o 
  -1   8   1      442.41      430.20      5.72 o 
   0   8   1       59.59       69.75      3.55 o 
   1   8   1      114.54      106.50      1.90 o 
   2   8   1       13.46       14.60      1.96 o 
   3   8   1       30.71       31.10      1.36 o 
   4   8   1       11.07       14.97      2.05 o 
   5   8   1        3.19        3.78      1.28 o 
   6   8   1      163.60      164.45     12.00 o 
   7   8   1       32.28       32.69      3.14 o 
   8   8   1       58.92       45.09      5.97 o 
  -6   9   1        3.43        2.18      5.50 o 
  -5   9   1        0.15        1.33      4.69 o 
  -4   9   1      154.94      172.35      6.29 o 
  -3   9   1       29.21       26.49      4.06 o 
  -2   9   1       51.30       52.85      3.78 o 
  -1   9   1      163.43      181.40      7.30 o 
   0   9   1      230.08      217.98      3.79 o 
   1   9   1      167.89      181.33      5.45 o 
   2   9   1       18.85       18.12      1.52 o 
   3   9   1       64.32       69.62      3.30 o 
   4   9   1       10.56       12.61      1.48 o 
   5   9   1        0.30        0.47      0.94 o 
   6   9   1       29.02       29.47      3.50 o 
   7   9   1        0.55        1.97      3.03 o 
  -5  10   1        3.30       -1.05      2.08 o 
  -4  10   1       82.06       89.58      8.30 o 
  -3  10   1       69.33       70.14      5.88 o 
  -2  10   1      119.72       93.40      4.31 o 
  -1  10   1       26.03       30.87      2.12 o 
   0  10   1        5.76        4.33      1.52 o 
   1  10   1      191.08      195.36      9.94 o 
   2  10   1       10.07       12.06      2.59 o 
   3  10   1       86.63       76.05      3.47 o 
   4  10   1       38.69       33.72      2.61 o 
   5  10   1        2.02       -0.22      1.67 o 
   6  10   1        0.70       -0.68      1.36 o 
   7  10   1        3.08        2.08      1.76 o 
  -4  11   1       18.38       19.90      5.14 o 
  -3  11   1       29.15       26.23      3.55 o 
  -2  11   1       20.98       21.11      2.40 o 
  -1  11   1        0.48        2.24      1.39 o 
   0  11   1      319.11      248.02      7.82 o 
   1  11   1        6.67        8.10      2.89 o 
   2  11   1       11.03       14.82      2.03 o 
   3  11   1       16.85       15.44      3.12 o 
   4  11   1       30.10       34.52      3.57 o 
   5  11   1        0.99        1.64      1.97 o 
   6  11   1      123.98      119.09      4.06 o 
  -3  12   1       12.41       13.16      6.16 o 
  -2  12   1        0.82       -3.20      3.36 o 
  -1  12   1       36.57       30.66     10.59 o 
   0  12   1       55.27       39.64      8.14 o 
   1  12   1       39.84       28.50      6.89 o 
   2  12   1       56.62       78.33     10.82 o 
   3  12   1        3.90        2.01      1.98 o 
   4  12   1        0.60        0.82      1.27 o 
   5  12   1        3.62        3.94      2.79 o 
   6  12   1       12.14        9.11      1.94 o 
  -2  13   1        5.16        0.06      2.59 o 
  -1  13   1       56.47       62.85      6.73 o 
   0  13   1       42.79       64.69      6.01 o 
   1  13   1       93.09      101.81      6.49 o 
   2  13   1        0.01        0.71      1.84 o 
   3  13   1        3.09        2.06      1.75 o 
   4  13   1       45.18       29.61      4.71 o 
   5  13   1       27.69       24.92      3.33 o 
   0  14   1        1.68        2.00      6.45 o 
   1  14   1        5.10        3.85      6.21 o 
   2  14   1       57.33       53.40      6.23 o 
   3  14   1       15.10       15.63      2.63 o 
  -4 -13   2        5.32        6.08      2.88 o 
  -3 -13   2        6.51        4.40      2.88 o 
  -2 -13   2        5.59        3.67      2.94 o 
  -1 -13   2       11.60       11.86      3.56 o 
   0 -13   2      180.59      208.91     16.75 o 
   1 -13   2       15.67       15.15      8.78 o 
  -5 -12   2        6.41       12.90      2.91 o 
  -4 -12   2        0.50        0.59      1.73 o 
  -3 -12   2        1.13        0.16      1.54 o 
  -2 -12   2        8.96        8.67      2.31 o 
  -1 -12   2        0.02        0.12      2.77 o 
   0 -12   2       13.20       10.82      4.01 o 
   1 -12   2        0.09       -2.45      3.65 o 
   2 -12   2       48.00       43.29      6.29 o 
   3 -12   2        2.99        0.28      4.01 o 
  -6 -11   2        1.23        1.80      2.24 o 
  -5 -11   2       32.80       24.34      2.18 o 
  -4 -11   2       19.72       15.92      1.53 o 
  -3 -11   2        2.39        3.36      1.64 o 
  -2 -11   2        0.53        0.08      0.80 o 
  -1 -11   2       34.23       25.69      3.89 o 
   0 -11   2      114.85      111.27     10.86 o 
   1 -11   2       30.93       34.83      8.30 o 
   2 -11   2       23.79       15.55      4.57 o 
   3 -11   2       78.53       87.59      5.51 o 
   4 -11   2       27.58       33.68      4.62 o 
  -7 -10   2       18.92       16.31      5.85 o 
  -6 -10   2        8.80        8.61      3.30 o 
  -5 -10   2       28.66       21.51      2.51 o 
  -4 -10   2      169.73      158.22      3.50 o 
  -3 -10   2       28.88       34.14      2.85 o 
  -2 -10   2      234.47      235.27      8.45 o 
  -1 -10   2       16.06       17.24      5.65 o 
   0 -10   2       24.84       22.29      3.77 o 
   1 -10   2      375.53      351.64     11.26 o 
   2 -10   2      111.97       79.76     10.56 o 
   3 -10   2       78.21       54.08     15.57 o 
   4 -10   2        0.76       -0.96      3.93 o 
   5 -10   2       32.13       35.39      4.58 o 
  -7  -9   2       22.95       26.41      3.57 o 
  -6  -9   2        1.65        1.45      1.57 o 
  -5  -9   2      125.28      122.72      3.94 o 
  -4  -9   2        3.96        4.45      1.25 o 
  -3  -9   2       12.28       12.99      1.17 o 
  -2  -9   2       50.87       54.61      2.08 o 
  -1  -9   2      122.12      116.32      4.97 o 
   0  -9   2       48.23       48.94      6.65 o 
   1  -9   2       92.93       57.61     13.47 o 
   2  -9   2      196.76      172.74      6.44 o 
   3  -9   2      144.84      132.05     11.63 o 
   4  -9   2       60.30       67.87      5.68 o 
   5  -9   2        8.45        9.69      4.37 o 
  -8  -8   2        0.80       -3.85      4.97 o 
  -7  -8   2       12.82       15.23      3.09 o 
  -6  -8   2      444.90      425.99     14.83 o 
  -5  -8   2       63.06       77.92      6.41 o 
  -4  -8   2       87.20       85.05      3.17 o 
  -3  -8   2      126.80      140.55      3.14 o 
  -2  -8   2      358.24      357.01      4.73 o 
  -1  -8   2       62.41       67.23      3.63 o 
   0  -8   2       17.35       18.24      2.77 o 
   1  -8   2      598.29      224.50      7.21 o 
   2  -8   2      125.44      108.24     10.80 o 
   3  -8   2        1.56        0.80      1.79 o 
   4  -8   2        0.81       -1.44      2.78 o 
   5  -8   2        0.28       -1.91      3.17 o 
   6  -8   2       22.39       26.24      6.67 o 
  -8  -7   2      141.08      122.65      4.85 o 
  -7  -7   2        6.77        6.57      3.00 o 
  -6  -7   2        8.33       12.22      2.06 o 
  -5  -7   2      176.32      175.32      8.42 o 
  -4  -7   2        9.51        5.65      3.49 o 
  -3  -7   2       92.75       92.05      2.76 o 
  -2  -7   2       82.32       90.30      2.49 o 
  -1  -7   2      651.87      679.86     22.29 o 
   0  -7   2      268.11      247.91      6.17 o 
   1  -7   2      176.81      183.55      8.28 o 
   2  -7   2       12.09       11.45      1.19 o 
   3  -7   2        9.50        6.63      2.05 o 
   4  -7   2      339.82      351.93     15.31 o 
   5  -7   2        1.34        1.53      4.71 o 
   6  -7   2       69.64       76.31      4.88 o 
   7  -7   2        0.88        4.58      3.87 o 
  -8  -6   2        2.69        2.99      2.32 o 
  -7  -6   2       39.23       36.96      2.89 o 
  -6  -6   2      152.32      146.33      5.50 o 
  -5  -6   2       34.47       37.76      2.63 o 
  -4  -6   2       55.99       63.29      5.13 o 
  -3  -6   2      269.52      269.87      5.49 o 
  -2  -6   2       82.99       93.24      3.45 o 
  -1  -6   2      158.33      141.36      5.25 o 
   0  -6   2       11.99       13.75      3.45 o 
   1  -6   2       10.33        9.62      0.58 o 
   2  -6   2      154.30      131.68      4.16 o 
   3  -6   2       40.27       46.12      3.39 o 
   4  -6   2      767.97      786.10     14.77 o 
   5  -6   2       24.39       24.62      3.65 o 
   6  -6   2       13.64       10.76      3.77 o 
   7  -6   2       13.94       10.23      5.51 o 
  -8  -5   2        2.32        0.82      1.67 o 
  -7  -5   2        0.01       -0.36      2.40 o 
  -6  -5   2        1.36        1.43      2.28 o 
  -5  -5   2       65.89       67.57      3.73 o 
  -4  -5   2      106.87      115.62      2.99 o 
  -3  -5   2       39.40       34.41      1.41 o 
  -2  -5   2      275.35      293.12      7.54 o 
  -1  -5   2      616.41      633.82     10.44 o 
   0  -5   2     4516.97     4510.43    102.45 o 
   1  -5   2       49.53       57.39      5.51 o 
   2  -5   2      480.82      504.75      9.68 o 
   3  -5   2        0.69       -0.68      1.67 o 
   4  -5   2      191.83      206.51      4.83 o 
   5  -5   2       12.07       10.40      3.91 o 
   6  -5   2        1.23        0.80      3.51 o 
   7  -5   2       44.41       54.24      6.51 o 
  -9  -4   2        0.01        2.44      2.12 o 
  -8  -4   2       13.11       13.22      2.25 o 
  -7  -4   2        0.39        1.20      1.96 o 
  -6  -4   2       42.55       47.73      2.83 o 
  -5  -4   2      119.72      111.39      5.25 o 
  -4  -4   2      614.82      648.31     10.37 o 
  -3  -4   2        7.91        6.34      1.14 o 
  -2  -4   2      196.39      188.23      3.53 o 
  -1  -4   2      195.30      195.00      3.61 o 
   0  -4   2       33.73       33.07      1.92 o 
   1  -4   2      370.27      351.06      5.97 o 
   2  -4   2      279.70      331.79     13.41 o 
   3  -4   2      416.53      434.81      7.23 o 
   4  -4   2      175.10      186.17      4.16 o 
   5  -4   2      300.97      302.21      6.83 o 
   6  -4   2        0.71        1.09      1.87 o 
   7  -4   2        0.12        2.15      2.71 o 
   8  -4   2        0.61       -0.73      4.14 o 
  -9  -3   2       27.86       24.48      3.77 o 
  -8  -3   2      121.25      131.34     11.48 o 
  -7  -3   2       10.71       11.04      3.43 o 
  -6  -3   2      281.69      280.02      6.07 o 
  -5  -3   2        0.59        1.76      4.05 o 
  -4  -3   2      645.30      679.39     11.10 o 
  -3  -3   2      556.31      579.08      8.30 o 
  -2  -3   2       45.48       40.92      1.20 o 
  -1  -3   2        3.54        5.53      1.92 o 
   0  -3   2      113.51      136.20      2.97 o 
   1  -3   2      358.70      399.42     12.43 o 
   2  -3   2      839.58      847.54     10.52 o 
   3  -3   2     1318.41     1291.47     15.98 o 
   4  -3   2      776.73      809.98     12.22 o 
   5  -3   2        0.88        2.65      1.90 o 
   6  -3   2       31.62       29.28      3.15 o 
   7  -3   2      185.00      197.13      9.52 o 
   8  -3   2        0.13        7.11      5.51 o 
  -9  -2   2        1.15       -0.41      2.58 o 
  -8  -2   2       38.96       38.55      5.31 o 
  -7  -2   2       11.18       12.22      2.10 o 
  -6  -2   2      421.42      434.09     10.42 o 
  -5  -2   2        2.10        0.73      1.50 o 
  -4  -2   2       13.90        9.72      1.30 o 
  -3  -2   2      492.70      447.96      5.77 o 
  -2  -2   2     2233.01     2159.83     25.92 o 
  -1  -2   2      144.90      136.44      2.57 o 
   1  -2   2      827.94      797.26      8.93 o 
   2  -2   2      139.04      138.45      4.39 o 
   3  -2   2      174.32      165.41      3.23 o 
   4  -2   2      267.64      283.33      6.48 o 
   5  -2   2      488.94      498.13      8.76 o 
   6  -2   2        0.19        9.63     10.66 o 
   7  -2   2       20.94       20.60      4.40 o 
   8  -2   2       16.02       19.21      3.47 o 
  -9  -1   2       20.47       19.41      3.91 o 
  -8  -1   2       28.66       31.32      3.08 o 
  -7  -1   2        1.09       -0.23      1.99 o 
  -6  -1   2       34.11       32.47      2.86 o 
  -5  -1   2      174.77      190.30      3.90 o 
  -4  -1   2      918.39      956.60     18.50 o 
  -3  -1   2      186.05      179.28      7.25 o 
  -2  -1   2      736.08      739.03     14.57 o 
  -1  -1   2      497.87      452.64      5.15 o 
   0  -1   2       57.58       42.25      1.16 o 
   1  -1   2     4388.27     4661.54     68.80 o 
   2  -1   2      735.93      669.77      7.15 o 
   3  -1   2      167.45      161.60     10.36 o 
   4  -1   2        3.36        5.53      1.98 o 
   5  -1   2       10.45       14.65      3.19 o 
   6  -1   2        0.63        2.32      2.63 o 
   7  -1   2      139.94      158.24      5.36 o 
   8  -1   2      111.22      119.08      7.42 o 
   9  -1   2        8.91        7.40      3.22 o 
  -9   0   2        9.10        4.11      2.66 o 
  -8   0   2       54.13       54.37      3.71 o 
  -7   0   2       21.90       20.30      4.89 o 
  -6   0   2      316.89      301.35      9.12 o 
  -5   0   2      116.17      110.81      5.18 o 
  -4   0   2      788.54      815.41     10.19 o 
  -3   0   2        8.08        5.38      1.08 o 
  -2   0   2     2859.69     2744.15     40.01 o 
  -1   0   2      679.77      640.98      6.07 o 
   1   0   2      731.07      717.41      6.32 o 
   2   0   2    42952.13    37723.55   1384.00 o 
   3   0   2     1073.36     1000.64     19.06 o 
   4   0   2     4188.72     4238.07     66.45 o 
   5   0   2      103.35       97.53      2.92 o 
   6   0   2      166.63      159.24      5.73 o 
   7   0   2       47.73       53.57      9.08 o 
   8   0   2       11.77       10.14      3.45 o 
   9   0   2        0.02        1.24      3.63 o 
  -8   1   2        1.24        1.06      2.66 o 
  -7   1   2        8.39        8.98      2.83 o 
  -6   1   2       34.80       39.90      4.59 o 
  -5   1   2       99.32      107.61      5.87 o 
  -4   1   2     1506.60     1434.36     20.74 o 
  -3   1   2        0.12        0.71      0.96 o 
  -2   1   2      578.66      558.90      8.40 o 
  -1   1   2     1256.93     1189.83     14.41 o 
   1   1   2     1960.92     1832.21     29.41 o 
   2   1   2     1827.90     1847.07     20.55 o 
   3   1   2      149.28      147.28      2.75 o 
   4   1   2     2563.86     2672.16     39.10 o 
   5   1   2       40.36       41.34      1.67 o 
   6   1   2      268.18      276.19      5.53 o 
   7   1   2        8.51        9.52      2.07 o 
   8   1   2      139.02      148.46      5.16 o 
   9   1   2        2.27        2.23      3.47 o 
  -8   2   2        7.49        6.31      4.63 o 
  -7   2   2       74.44       71.25      5.35 o 
  -6   2   2        1.09        1.84      2.59 o 
  -5   2   2       59.00       47.98      2.71 o 
  -4   2   2      262.97      266.39      5.91 o 
  -3   2   2       53.56       54.52      2.34 o 
  -2   2   2        1.21        0.66      1.09 o 
  -1   2   2       57.84       69.38      1.59 o 
   0   2   2       49.19       51.82      0.93 o 
   1   2   2     2539.46     2695.47     26.67 o 
   2   2   2      491.02      454.03     14.57 o 
   3   2   2     1998.60     2121.27     26.79 o 
   4   2   2        8.57        8.26      1.72 o 
   5   2   2        0.57        1.15      1.51 o 
   6   2   2       82.01       89.17      5.43 o 
   7   2   2        0.38        1.02      2.73 o 
   8   2   2       11.03        6.46      2.21 o 
   9   2   2       12.88       16.54      3.00 o 
  -8   3   2        0.30        2.80      3.31 o 
  -7   3   2        0.69        1.82      2.25 o 
  -6   3   2       17.82       16.71      3.20 o 
  -5   3   2      416.74      420.07      7.63 o 
  -4   3   2      236.77      228.88      5.52 o 
  -3   3   2        2.42       -1.11      1.66 o 
  -2   3   2        2.70        1.45      1.20 o 
  -1   3   2       70.66       84.01      2.97 o 
   0   3   2      821.79      736.57      5.97 o 
   1   3   2     5184.04     5445.62     60.18 o 
   2   3   2     1166.51     1142.26     23.23 o 
   3   3   2       24.43       24.04      0.84 o 
   4   3   2     1216.66     1231.90     12.87 o 
   5   3   2       10.33       10.10      0.99 o 
   6   3   2       67.32       63.04      2.34 o 
   7   3   2       41.93       47.59      6.31 o 
   8   3   2       45.51       36.93      4.67 o 
   9   3   2        8.68        6.21      3.05 o 
  -8   4   2       25.72       17.45      4.37 o 
  -7   4   2       54.65       50.56      6.92 o 
  -6   4   2       97.08      105.49      5.42 o 
  -5   4   2        0.02       -1.88      2.29 o 
  -4   4   2       97.87       94.70      3.96 o 
  -3   4   2        1.18       -0.31      1.49 o 
  -2   4   2      569.61      596.39      7.34 o 
  -1   4   2     1187.45     1235.86     15.32 o 
   0   4   2      743.43      762.12     15.08 o 
   1   4   2     1076.41     1138.03      7.99 o 
   2   4   2     7801.95     8236.88    130.08 o 
   3   4   2       78.24       73.17      1.68 o 
   4   4   2       68.42       67.53      1.86 o 
   5   4   2      105.95      112.86      3.01 o 
   6   4   2      152.77      149.87      2.63 o 
   7   4   2        6.44        8.01      1.61 o 
   8   4   2        0.72        1.59      2.16 o 
   9   4   2       33.00       28.81      3.07 o 
  -7   5   2        0.24        0.51      3.25 o 
  -6   5   2       11.74        7.40      4.05 o 
  -5   5   2       57.94       62.32      7.66 o 
  -4   5   2       15.50       16.08      2.25 o 
  -3   5   2      578.13      583.14      9.84 o 
  -2   5   2       61.36       82.82      4.73 o 
  -1   5   2      159.85      179.02      2.38 o 
   0   5   2      387.42      361.58      3.70 o 
   1   5   2     1693.29     1949.20     16.41 o 
   2   5   2       51.69       58.91      1.50 o 
   3   5   2       44.98       48.98      1.57 o 
   4   5   2       14.93       11.34      1.68 o 
   5   5   2        0.85        1.82      1.27 o 
   6   5   2        8.78        9.27      1.81 o 
   7   5   2      255.69      264.57      8.46 o 
   8   5   2       14.65       12.20      1.95 o 
   9   5   2        1.30        1.87      1.87 o 
  -7   6   2        6.13        5.66      3.83 o 
  -6   6   2       65.90       61.86      5.34 o 
  -5   6   2      118.44      112.49      6.01 o 
  -4   6   2      558.59      548.21     11.32 o 
  -3   6   2        4.03        5.80      1.83 o 
  -2   6   2       45.16       54.77      3.08 o 
  -1   6   2       72.31       83.13      4.51 o 
   0   6   2      140.63      166.13      4.37 o 
   1   6   2       37.14       42.66      1.64 o 
   2   6   2     4098.82     4377.11     69.33 o 
   3   6   2      189.71      194.60      2.19 o 
   4   6   2      125.37      152.88      7.19 o 
   5   6   2      210.25      198.87      4.07 o 
   6   6   2       14.95       14.93      2.26 o 
   7   6   2        1.44        0.31      1.11 o 
   8   6   2       10.70       10.29      1.91 o 
   9   6   2        8.66        6.45      3.69 o 
  -7   7   2        0.00        1.87      3.11 o 
  -6   7   2        8.39        7.82      3.81 o 
  -5   7   2        0.60        1.90      3.13 o 
  -4   7   2        1.17        4.55      4.97 o 
  -3   7   2       17.00       15.24      2.31 o 
  -2   7   2      121.91      129.16      2.73 o 
  -1   7   2      114.08      103.78      3.15 o 
   0   7   2      772.36      729.62      6.84 o 
   1   7   2      100.90       97.12      1.98 o 
   2   7   2      210.30      213.51      4.05 o 
   3   7   2      137.50      137.70      2.37 o 
   4   7   2      154.68      149.83      2.93 o 
   5   7   2       32.90       31.81      4.93 o 
   6   7   2       40.77       40.93      3.41 o 
   7   7   2      113.92      129.79      3.44 o 
   8   7   2        3.50        2.78      1.46 o 
  -6   8   2       31.00       30.35      5.34 o 
  -5   8   2       46.17       54.19      5.50 o 
  -4   8   2      174.09      165.36     10.42 o 
  -3   8   2      123.06      123.50      4.54 o 
  -2   8   2       45.52       51.54      2.07 o 
  -1   8   2       33.12       23.94      2.66 o 
   0   8   2      232.96      227.28      3.34 o 
   1   8   2      339.75      349.10      4.44 o 
   2   8   2       77.68       89.01      5.93 o 
   3   8   2       17.32       19.94      1.64 o 
   4   8   2       47.91       47.56      3.24 o 
   5   8   2      438.28      437.33      9.54 o 
   6   8   2      132.89      140.57      4.25 o 
   7   8   2       11.54       12.40      1.97 o 
   8   8   2       30.81       27.78      8.26 o 
  -6   9   2       40.91       38.76      6.89 o 
  -5   9   2       70.22       76.89      5.65 o 
  -4   9   2       69.51       68.19      5.56 o 
  -3   9   2        5.94        8.84      2.23 o 
  -2   9   2        6.81        4.34      1.78 o 
  -1   9   2        0.73        1.14      1.41 o 
   0   9   2       80.40       89.36      5.62 o 
   1   9   2       33.10       38.98      2.16 o 
   2   9   2        5.16        5.36      1.91 o 
   3   9   2      336.59      350.35      4.40 o 
   4   9   2       44.60       47.85      1.66 o 
   5   9   2       76.79       75.87      6.82 o 
   6   9   2        5.81        5.18      1.30 o 
   7   9   2       23.21       30.56      5.17 o 
  -5  10   2       10.33        2.37      3.11 o 
  -4  10   2        0.59        0.71      1.96 o 
  -3  10   2       11.27       13.31      2.62 o 
  -2  10   2      122.05      120.29      3.54 o 
  -1  10   2       47.62       50.90      3.02 o 
   0  10   2        0.73       -0.15      1.30 o 
   1  10   2       81.62       95.39      2.51 o 
   2  10   2        0.39        5.03      1.59 o 
   3  10   2       15.22       13.24      1.71 o 
   4  10   2       77.92       88.21      2.68 o 
   5  10   2      119.96      114.34      4.97 o 
   6  10   2        0.06        1.63      1.54 o 
   7  10   2       41.07       34.52      3.33 o 
  -4  11   2        5.67        2.79      1.71 o 
  -3  11   2        1.16        2.45      1.94 o 
  -2  11   2      246.52      231.32      4.14 o 
  -1  11   2      101.22      105.20      3.60 o 
   0  11   2        0.40        1.59      1.66 o 
   1  11   2       70.52       67.38      7.29 o 
   2  11   2        0.15        0.64      1.94 o 
   3  11   2       51.14       50.25      3.10 o 
   4  11   2      371.31      361.91      5.77 o 
   5  11   2       49.44       52.29      2.67 o 
   6  11   2        6.21        6.76      2.55 o 
  -3  12   2        0.04        1.63      2.03 o 
  -2  12   2        5.98        7.16      2.25 o 
  -1  12   2       35.96       34.35      3.32 o 
   0  12   2        0.05       -0.98      1.68 o 
   1  12   2        1.56        2.73      2.73 o 
   2  12   2        1.51       -1.72      2.40 o 
   3  12   2       82.84       89.40      6.85 o 
   4  12   2       49.83       44.63      3.19 o 
   5  12   2       62.45       70.14      4.44 o 
   6  12   2        0.35        1.11      1.65 o 
  -2  13   2        0.89       -0.17      3.18 o 
  -1  13   2        0.64        4.45      6.73 o 
   0  13   2        8.76        2.53      5.81 o 
   1  13   2        7.70        8.26      5.97 o 
   2  13   2        8.10        9.58      3.29 o 
   3  13   2        7.47        3.95      1.88 o 
   4  13   2       15.43       14.95      2.26 o 
   5  13   2        2.24        4.80      1.70 o 
   0  14   2        1.55        3.41      3.85 o 
   1  14   2        3.44        4.65      3.57 o 
   2  14   2       60.96       55.67      9.40 o 
   3  14   2        0.11        9.58      8.96 o 
  -4 -13   3       30.45       33.14      4.06 o 
  -3 -13   3       45.60       50.56      8.06 o 
  -2 -13   3      544.62      579.53     40.28 o 
  -1 -13   3        7.12        7.98      5.85 o 
   0 -13   3        8.59       12.95      4.85 o 
   1 -13   3      110.59      118.68      8.86 o 
  -5 -12   3       22.46       17.75      4.62 o 
  -4 -12   3      116.10      107.84      5.21 o 
  -3 -12   3       24.11       26.51      3.60 o 
  -2 -12   3      111.98      125.13     10.06 o 
  -1 -12   3        2.40        2.85      2.74 o 
   0 -12   3        1.99        5.33      6.49 o 
   1 -12   3       24.98       27.34      9.02 o 
   2 -12   3       71.00       64.69     12.23 o 
   3 -12   3       10.37       11.50      5.45 o 
  -6 -11   3       28.96       30.10      2.89 o 
  -5 -11   3        0.26        1.47      1.84 o 
  -4 -11   3       14.06       14.23      1.74 o 
  -3 -11   3        0.10        1.97      1.55 o 
  -2 -11   3       60.03       70.91      5.84 o 
  -1 -11   3       46.65       51.69      6.67 o 
   0 -11   3        2.04        3.05      3.21 o 
   1 -11   3      106.48      113.67      7.21 o 
   2 -11   3        0.88        0.84      5.93 o 
   3 -11   3       14.21       14.07      8.78 o 
   4 -11   3       11.55       12.68      4.72 o 
  -7 -10   3       15.45       24.33      6.61 o 
  -6 -10   3       52.31       28.06      6.57 o 
  -5 -10   3       47.86       53.65      3.03 o 
  -4 -10   3      253.97      252.46      5.14 o 
  -3 -10   3      148.19      151.72      8.53 o 
  -2 -10   3      161.36      171.02     12.68 o 
  -1 -10   3      363.31      356.09     10.10 o 
   0 -10   3        1.67        3.57      4.97 o 
   1 -10   3      317.20      318.77     16.67 o 
   2 -10   3        5.77       10.66      4.01 o 
   3 -10   3       25.65       22.36      3.57 o 
   4 -10   3       81.70      106.57      7.13 o 
   5 -10   3        1.23        4.03      5.54 o 
  -7  -9   3        0.07        4.53      2.85 o 
  -6  -9   3        6.16        2.25      1.64 o 
  -5  -9   3        1.35        0.26      1.71 o 
  -4  -9   3       75.54       76.24      5.09 o 
  -3  -9   3      517.71      499.42     12.48 o 
  -2  -9   3      589.11      590.09     12.37 o 
  -1  -9   3      621.02      606.72     19.08 o 
   0  -9   3       93.61       98.56      5.17 o 
   1  -9   3       30.12       49.26      4.53 o 
   2  -9   3      363.06      266.60    161.33 o 
   3  -9   3        0.18       -0.35      0.79 o 
   4  -9   3      193.88      166.00     18.05 o 
   5  -9   3       45.04       44.12     15.09 o 
  -8  -8   3       86.89       90.26      9.82 o 
  -7  -8   3       20.13       13.87      5.65 o 
  -6  -8   3       54.10       50.18      6.85 o 
  -5  -8   3        5.56        6.25      4.21 o 
  -4  -8   3        0.07        1.07      1.18 o 
  -3  -8   3      234.86      243.39      4.69 o 
  -2  -8   3      430.03      430.66     14.06 o 
  -1  -8   3     1070.65     1229.04    128.46 o 
   0  -8   3        3.93        5.01      2.49 o 
   1  -8   3      152.33      165.82      6.37 o 
   2  -8   3       19.95       16.80      1.34 o 
   3  -8   3       13.08       12.11      1.32 o 
   4  -8   3      162.81      170.51      7.09 o 
   5  -8   3        0.33        3.74      3.26 o 
   6  -8   3       34.57       34.18      4.83 o 
  -8  -7   3        4.79        4.74      2.06 o 
  -7  -7   3        0.07        0.69      2.69 o 
  -6  -7   3       28.69       26.93      2.58 o 
  -5  -7   3      298.48      281.70      7.38 o 
  -4  -7   3      603.49      607.36     12.18 o 
  -3  -7   3      216.62      226.10      9.18 o 
  -2  -7   3     1284.92     1298.00     13.33 o 
  -1  -7   3      649.30      714.38     27.70 o 
   0  -7   3       49.96       60.20      5.85 o 
   1  -7   3      158.16      173.19      5.77 o 
   2  -7   3     1678.69     1630.93     46.86 o 
   3  -7   3        8.56        6.27      3.55 o 
   4  -7   3       25.66       21.42      2.85 o 
   5  -7   3      185.55      204.61     10.42 o 
   6  -7   3       31.42       21.39      4.42 o 
   7  -7   3        0.67        5.18      4.27 o 
  -8  -6   3       47.29       48.00      7.46 o 
  -7  -6   3      133.79      140.41      4.07 o 
  -6  -6   3        6.20        6.06      2.07 o 
  -5  -6   3       24.42       27.77      3.27 o 
  -4  -6   3       98.38       95.11      7.29 o 
  -3  -6   3      243.30      227.95      5.37 o 
  -2  -6   3        9.51       11.18      1.14 o 
  -1  -6   3       54.55       57.58      1.26 o 
   0  -6   3     2646.94     2538.27     50.62 o 
   1  -6   3        0.42        1.07      1.26 o 
   2  -6   3      432.66      442.86      6.94 o 
   3  -6   3      987.98      983.17     20.02 o 
   4  -6   3        0.56        3.62      2.47 o 
   5  -6   3       18.96       14.26      3.21 o 
   6  -6   3       64.08       67.08      4.33 o 
   7  -6   3        0.08        1.72      2.66 o 
  -8  -5   3        0.87        4.83      3.53 o 
  -7  -5   3       11.55       13.44      2.58 o 
  -6  -5   3       28.17       34.13      2.21 o 
  -5  -5   3      186.35      183.30      4.46 o 
  -4  -5   3      120.97      118.13      6.31 o 
  -3  -5   3      134.63      133.25      2.57 o 
  -2  -5   3     2198.44     2090.60     37.96 o 
  -1  -5   3      208.46      203.51      2.40 o 
   0  -5   3       70.65       62.09      2.85 o 
   1  -5   3     1841.14     1897.01     45.85 o 
   2  -5   3      247.15      263.06      6.83 o 
   3  -5   3      454.68      467.54     10.33 o 
   4  -5   3      163.94      168.54      6.13 o 
   5  -5   3       78.84       84.63      4.56 o 
   6  -5   3        4.66        3.24      2.82 o 
   7  -5   3        0.26       -0.18      3.13 o 
  -8  -4   3        0.00        0.40      2.85 o 
  -7  -4   3      105.52       98.38     10.62 o 
  -6  -4   3        1.82        2.30      1.50 o 
  -5  -4   3        0.87        0.72      2.16 o 
  -4  -4   3     1324.54     1306.69     17.88 o 
  -3  -4   3      318.78      305.39      4.71 o 
  -2  -4   3      153.84      166.97      3.13 o 
  -1  -4   3     3227.16     3195.26     62.65 o 
   0  -4   3     1029.89     1004.13     15.99 o 
   1  -4   3      581.19      555.16     22.05 o 
   2  -4   3       12.17       12.46      1.67 o 
   3  -4   3     1419.36     1378.44     19.91 o 
   4  -4   3      368.25      377.94     20.18 o 
   5  -4   3       69.03       68.63      3.17 o 
   6  -4   3        5.89        4.00      3.51 o 
   7  -4   3        2.70        6.63      3.12 o 
   8  -4   3       16.08       10.78      3.07 o 
  -9  -3   3        0.52        0.70      2.63 o 
  -8  -3   3        0.18        0.68      1.87 o 
  -7  -3   3        5.43        6.49      2.39 o 
  -6  -3   3       45.46       48.12      4.87 o 
  -5  -3   3      335.37      340.97      6.83 o 
  -4  -3   3      404.72      404.97      7.89 o 
  -3  -3   3     1950.01     2033.24     25.83 o 
  -2  -3   3     1497.26     1418.46     15.94 o 
  -1  -3   3     3379.01     3156.30     60.56 o 
   0  -3   3      511.04      537.46      8.18 o 
   1  -3   3     2681.51     2731.01     36.27 o 
   2  -3   3       39.65       50.43      4.85 o 
   3  -3   3      234.11      227.68      6.19 o 
   4  -3   3      276.41      287.66      7.01 o 
   5  -3   3      100.84       95.95      3.82 o 
   6  -3   3       27.74       41.84      6.09 o 
   7  -3   3        2.79        3.29      2.50 o 
   8  -3   3       10.91       26.08     13.59 o 
  -9  -2   3        0.06       -2.41      2.42 o 
  -8  -2   3      307.92      293.79      8.68 o 
  -7  -2   3       31.82       32.13      5.23 o 
  -6  -2   3       55.30       60.09      3.51 o 
  -5  -2   3        4.13        7.99      2.12 o 
  -4  -2   3     1267.23     1291.95     17.79 o 
  -3  -2   3      596.48      595.35      7.69 o 
  -2  -2   3      356.85      380.87      4.86 o 
  -1  -2   3     4308.72     4331.42     65.56 o 
   0  -2   3      737.57      865.81      9.74 o 
   1  -2   3     2241.25     2280.07     29.17 o 
   2  -2   3     1048.78     1058.79     31.36 o 
   3  -2   3      658.27      701.70     11.98 o 
   4  -2   3      180.69      168.14      5.81 o 
   5  -2   3      170.93      172.44      6.04 o 
   6  -2   3       33.26       34.35      2.99 o 
   7  -2   3       42.12       36.67      4.35 o 
   8  -2   3        0.27        7.91      8.60 o 
  -9  -1   3        4.03        1.48      4.15 o 
  -8  -1   3       36.13       24.52      5.29 o 
  -7  -1   3        6.28        2.47      2.35 o 
  -6  -1   3       49.21       62.26      3.60 o 
  -5  -1   3      208.00      208.07      5.18 o 
  -4  -1   3      114.64      115.21      2.83 o 
  -3  -1   3      615.03      585.86      6.83 o 
  -2  -1   3      580.63      652.56      9.88 o 
  -1  -1   3     6690.78     6820.80    118.48 o 
   0  -1   3      313.54      346.98      9.18 o 
   1  -1   3       25.88       31.20      0.98 o 
   2  -1   3      802.81      915.27     10.05 o 
   3  -1   3       88.02       78.00     10.20 o 
   4  -1   3      222.46      227.93      6.33 o 
   5  -1   3        1.27        4.41      2.26 o 
   6  -1   3      174.45      196.81      6.68 o 
   7  -1   3       37.30       39.18      6.99 o 
   8  -1   3       16.82       11.62      2.42 o 
   9  -1   3       26.25       24.06      4.39 o 
  -8   0   3       48.21       45.48      6.31 o 
  -7   0   3       33.45       29.84      3.73 o 
  -6   0   3      550.16      571.36     18.00 o 
  -5   0   3       72.69       70.85      3.53 o 
  -4   0   3      334.20      333.66      6.09 o 
  -3   0   3     1236.05     1181.05     13.96 o 
  -2   0   3     4552.01     4324.96     70.41 o 
  -1   0   3      395.57      408.13      6.18 o 
   0   0   3    10650.89    10248.72    167.49 o 
   1   0   3      283.56      280.03      2.39 o 
   2   0   3    19277.51    19838.52    545.51 o 
   3   0   3      727.60      783.37      8.45 o 
   4   0   3     1610.53     1535.64     19.69 o 
   5   0   3        3.06        7.91      2.10 o 
   6   0   3       24.88       34.52      4.07 o 
   7   0   3       10.60       12.16      1.87 o 
   8   0   3       14.27        8.98      3.71 o 
   9   0   3        3.80        3.98      2.25 o 
  -8   1   3       14.36       13.06      3.64 o 
  -7   1   3        8.93        8.19      4.55 o 
  -6   1   3       22.64       18.69      4.18 o 
  -5   1   3      330.87      341.83      7.46 o 
  -4   1   3      448.85      452.89      7.81 o 
  -3   1   3      804.54      742.73     11.82 o 
  -2   1   3     1608.08     1592.06     18.86 o 
  -1   1   3     1012.53     1035.92     13.59 o 
   0   1   3       12.63       13.50      1.13 o 
   1   1   3      818.80      787.46      5.58 o 
   2   1   3    16809.85    17678.40    450.67 o 
   3   1   3      132.08      160.64      2.51 o 
   4   1   3      561.87      582.52      7.83 o 
   5   1   3       62.01       51.08      2.97 o 
   6   1   3      954.47      953.08     15.81 o 
   7   1   3        0.03        1.49      2.32 o 
   8   1   3       42.77       45.60      8.06 o 
   9   1   3       35.66       31.64      7.72 o 
  -8   2   3        1.68        1.65      2.48 o 
  -7   2   3        5.22        5.98      3.05 o 
  -6   2   3       60.62       48.65      6.87 o 
  -5   2   3      127.30      128.31      4.33 o 
  -4   2   3       69.80       73.74      3.34 o 
  -3   2   3      702.82      643.38     17.70 o 
  -2   2   3      453.59      432.64      5.91 o 
  -1   2   3      468.54      459.22      6.37 o 
   0   2   3     1633.09     1630.94     36.30 o 
   1   2   3      668.81      679.37     10.57 o 
   2   2   3     1262.03     1168.46     16.76 o 
   3   2   3      357.63      367.47      3.63 o 
   4   2   3       42.26       35.33      1.66 o 
   5   2   3       51.76       49.44      5.73 o 
   6   2   3       32.63       39.71      4.03 o 
   7   2   3       73.69       82.05      3.10 o 
   8   2   3        0.23       -0.07      1.66 o 
   9   2   3        0.29       -0.42      2.05 o 
  -8   3   3       38.38       29.93      4.75 o 
  -7   3   3        7.47        6.23      3.16 o 
  -6   3   3        6.13        3.67      3.68 o 
  -5   3   3        3.48        1.93      1.78 o 
  -4   3   3        0.80       -0.66      1.44 o 
  -3   3   3      139.82      140.43      9.76 o 
  -2   3   3      984.64      909.95     13.23 o 
  -1   3   3     1377.24     1396.85     16.85 o 
   0   3   3      658.64      640.65      7.89 o 
   1   3   3       29.51       23.43      0.67 o 
   2   3   3     7518.63     7944.03    139.72 o 
   3   3   3      390.02      408.13      3.77 o 
   4   3   3       19.91       22.91      1.22 o 
   5   3   3      539.77      549.56      7.33 o 
   6   3   3       86.53       97.66      3.45 o 
   7   3   3        0.00        1.42      1.93 o 
   8   3   3       29.82       31.56      2.79 o 
   9   3   3        3.56        3.42      2.99 o 
  -8   4   3        0.04       -2.30      3.59 o 
  -7   4   3       16.22       12.47      3.10 o 
  -6   4   3       64.16       73.45      5.06 o 
  -5   4   3       24.25       22.69      2.62 o 
  -4   4   3      687.78      691.87     10.64 o 
  -3   4   3      788.46      781.66     10.51 o 
  -2   4   3      605.44      571.63      7.08 o 
  -1   4   3      194.77      213.70      3.00 o 
   0   4   3    10413.41    10567.04    197.62 o 
   1   4   3     1354.19     1330.12     10.41 o 
   2   4   3     2400.95     2458.47     24.08 o 
   3   4   3     3002.71     3022.81     40.22 o 
   4   4   3       19.06       17.54      1.03 o 
   5   4   3      301.56      315.64      9.06 o 
   6   4   3      228.89      230.20      5.19 o 
   7   4   3       79.95       89.34      5.71 o 
   8   4   3      148.79      153.89      4.16 o 
   9   4   3        1.62        1.07      2.64 o 
  -7   5   3       13.24       10.04      3.81 o 
  -6   5   3       22.14       20.64      5.46 o 
  -5   5   3      207.45      212.83      6.91 o 
  -4   5   3       72.69       76.35      4.02 o 
  -3   5   3        0.02       -0.39      1.72 o 
  -2   5   3      413.10      385.29      8.02 o 
  -1   5   3      123.12      152.37      3.43 o 
   0   5   3      104.76      124.74      2.05 o 
   1   5   3     1501.16     1433.56     11.80 o 
   2   5   3      677.00      814.42      9.43 o 
   3   5   3      958.34      904.29      7.42 o 
   4   5   3        5.06        7.40      1.32 o 
   5   5   3      792.91      798.59     15.21 o 
   6   5   3       86.38       92.31      2.80 o 
   7   5   3       61.82       64.24      5.71 o 
   8   5   3        8.76        7.01      1.39 o 
   9   5   3        0.46        0.20      1.72 o 
  -7   6   3       33.19       26.50      5.09 o 
  -6   6   3      111.83      126.27      6.90 o 
  -5   6   3        0.06       -0.42      2.05 o 
  -4   6   3       57.32       56.19      3.44 o 
  -3   6   3       64.23       73.83     11.60 o 
  -2   6   3      498.23      513.53      7.52 o 
  -1   6   3      575.85      562.71      5.92 o 
   0   6   3     4313.72     4425.56     58.74 o 
   1   6   3     1037.29      974.05      7.59 o 
   2   6   3     1562.15     1663.74     17.03 o 
   3   6   3      448.53      435.43      3.80 o 
   4   6   3       53.92       55.47      2.89 o 
   5   6   3       20.45       20.95      2.59 o 
   6   6   3       31.66       34.99      3.24 o 
   7   6   3       10.23        9.59      1.85 o 
   8   6   3       16.78       14.31      2.14 o 
  -7   7   3        0.02       -0.44      5.01 o 
  -6   7   3       14.18       18.45      4.41 o 
  -5   7   3        9.47       10.11      2.85 o 
  -4   7   3       29.52       28.71      3.04 o 
  -3   7   3      361.58      338.16      8.27 o 
  -2   7   3      985.22      967.66     11.27 o 
  -1   7   3      709.05      703.75      9.35 o 
   0   7   3      382.11      361.98      4.10 o 
   1   7   3     1172.93     1115.59     12.17 o 
   2   7   3      619.61      596.35     37.62 o 
   3   7   3      213.75      214.59      2.85 o 
   4   7   3      408.32      402.96      7.55 o 
   5   7   3      112.61      113.84      3.58 o 
   6   7   3      494.72      528.29     15.77 o 
   7   7   3       19.73       18.51      2.88 o 
   8   7   3        0.48        0.73      1.11 o 
  -6   8   3        3.24        3.75      3.76 o 
  -5   8   3       76.80       75.39      5.93 o 
  -4   8   3      304.15      296.65     11.24 o 
  -3   8   3      727.50      705.20     14.08 o 
  -2   8   3        0.16        2.44      1.33 o 
  -1   8   3      195.59      199.79      6.49 o 
   0   8   3      295.43      304.04      4.08 o 
   1   8   3     1312.93     1254.08     11.48 o 
   2   8   3       90.15      102.81      4.53 o 
   3   8   3       76.68       81.03      2.05 o 
   4   8   3      286.53      278.80      4.48 o 
   5   8   3       18.73       14.27      1.46 o 
   6   8   3        9.79       11.31      2.33 o 
   7   8   3       64.04       62.09      2.42 o 
   8   8   3        1.68        3.45      3.57 o 
  -5   9   3        8.14       10.07      5.87 o 
  -4   9   3       36.60       42.03      4.77 o 
  -3   9   3       64.44       67.70      3.63 o 
  -2   9   3        3.51        2.67      1.47 o 
  -1   9   3      423.37      435.42      7.52 o 
   0   9   3       68.35       73.29      1.84 o 
   1   9   3       81.65       93.10      2.83 o 
   2   9   3      168.91      179.22      5.13 o 
   3   9   3      118.30      133.34      3.98 o 
   4   9   3       44.07       45.60      1.70 o 
   5   9   3      121.64      111.90      4.03 o 
   6   9   3      165.69      171.41      3.23 o 
   7   9   3       36.00       32.85      2.23 o 
  -5  10   3        4.35        3.30      3.79 o 
  -4  10   3       32.89       29.22      4.00 o 
  -3  10   3      180.45      178.16      5.58 o 
  -2  10   3       13.40       10.83      2.64 o 
  -1  10   3      129.94      130.51      4.46 o 
   0  10   3      306.19      360.98      8.44 o 
   1  10   3       35.43       47.52      5.51 o 
   2  10   3       48.68       41.87      4.97 o 
   3  10   3        0.73        1.03      1.22 o 
   4  10   3      266.98      260.63      8.40 o 
   5  10   3       85.45       83.38      2.85 o 
   6  10   3        2.51        2.77      1.37 o 
  -4  11   3        1.16       -0.36      2.89 o 
  -3  11   3        6.95        5.01      1.88 o 
  -2  11   3      118.33      109.79     10.93 o 
  -1  11   3       63.13       74.21      4.20 o 
   0  11   3        6.77        5.08      1.86 o 
   1  11   3       59.54       63.74     12.31 o 
   2  11   3      838.30      749.01     13.25 o 
   3  11   3        0.01        0.54      1.23 o 
   4  11   3       16.73       13.01      1.78 o 
   5  11   3      135.26      141.03      4.96 o 
   6  11   3       12.89       11.94      1.72 o 
  -3  12   3        7.48        7.50      3.04 o 
  -2  12   3        0.79       -0.67      2.03 o 
  -1  12   3        2.47        0.72      1.80 o 
   0  12   3       70.86       93.67      9.58 o 
   1  12   3        0.51       -2.00      2.53 o 
   2  12   3      108.16       88.74      4.73 o 
   3  12   3      188.29      186.76      3.66 o 
   4  12   3       18.63       18.25      2.55 o 
   5  12   3       19.36       14.01      3.81 o 
  -2  13   3       86.69      107.77      7.20 o 
  -1  13   3       19.49       20.05      2.51 o 
   0  13   3        0.27        1.71      2.04 o 
   1  13   3       25.03       27.58      6.97 o 
   2  13   3       86.16       74.79      8.22 o 
   3  13   3        0.01       -0.96      2.01 o 
   4  13   3       17.19       15.03      2.19 o 
   5  13   3       67.87       71.83      3.49 o 
   0  14   3       94.47       67.70     11.02 o 
   1  14   3       31.40       20.92      7.50 o 
   2  14   3       23.64       16.39      3.81 o 
   3  14   3      110.42      117.14      6.72 o 
   4  14   3        5.55        6.24      2.08 o 
  -3 -13   4       32.33       27.62      4.35 o 
  -2 -13   4        6.89        9.80      3.06 o 
  -1 -13   4       66.42       77.82      8.37 o 
   0 -13   4       18.91       22.33      9.42 o 
  -5 -12   4       22.49       19.43      3.61 o 
  -4 -12   4       38.06       36.33      3.32 o 
  -3 -12   4       13.44       14.22      3.41 o 
  -2 -12   4      138.77      130.42      8.16 o 
  -1 -12   4        5.58        3.05      2.97 o 
   0 -12   4       78.91       63.69      6.45 o 
   1 -12   4        0.45        2.89      4.01 o 
   2 -12   4      111.76      152.51     16.27 o 
  -6 -11   4       27.85       19.69      2.83 o 
  -5 -11   4       11.48       12.12      3.05 o 
  -4 -11   4        7.11        6.20      1.75 o 
  -3 -11   4      118.00      118.88      3.78 o 
  -2 -11   4        0.57       -0.10      1.96 o 
  -1 -11   4        0.85        0.11      2.26 o 
   0 -11   4       54.02        5.53      6.13 o 
   1 -11   4        2.11        0.60      5.49 o 
   2 -11   4        8.90        9.22      4.41 o 
   3 -11   4        2.45        5.25      4.53 o 
  -6 -10   4        0.22       -2.45      5.01 o 
  -5 -10   4      190.20      185.13     10.36 o 
  -4 -10   4       57.41       66.68      2.43 o 
  -3 -10   4        1.50        0.06      1.30 o 
  -2 -10   4      176.90      207.41     21.01 o 
  -1 -10   4       21.85       25.35      3.23 o 
   0 -10   4        0.02        3.65      2.97 o 
   1 -10   4        1.97        2.28      3.09 o 
   2 -10   4      126.27      164.14     13.83 o 
   3 -10   4       35.53       37.32      5.81 o 
   4 -10   4        0.72       -0.54      2.68 o 
  -7  -9   4       35.55       29.38      4.29 o 
  -6  -9   4        8.65        7.66      3.09 o 
  -5  -9   4      119.72      125.31      5.29 o 
  -4  -9   4      883.38      871.81     12.08 o 
  -3  -9   4      385.54      411.19      6.87 o 
  -2  -9   4        0.78        0.37      1.10 o 
  -1  -9   4       70.27       69.22      5.87 o 
   0  -9   4      399.83      408.40     11.18 o 
   1  -9   4      136.15      129.10     10.70 o 
   2  -9   4       86.81       93.95      6.17 o 
   3  -9   4       39.65       49.48     11.20 o 
   4  -9   4       58.93       39.41     12.15 o 
   5  -9   4        2.19       -1.60      3.38 o 
  -7  -8   4        2.71        0.12      4.25 o 
  -6  -8   4       57.14       51.35      7.29 o 
  -5  -8   4      150.28      172.91     10.06 o 
  -4  -8   4      925.32      897.12     25.29 o 
  -3  -8   4       59.65       59.91      1.90 o 
  -2  -8   4      481.26      460.91      9.70 o 
  -1  -8   4      119.36      114.17      3.54 o 
   0  -8   4      188.56      199.93     10.54 o 
   1  -8   4      267.26      264.38      8.22 o 
   2  -8   4        9.00        6.73      3.17 o 
   3  -8   4       94.23       98.24      4.36 o 
   4  -8   4       17.77       18.66      3.71 o 
   5  -8   4       24.33       26.00      3.66 o 
   6  -8   4        2.32        1.57      4.81 o 
  -8  -7   4       42.66       46.53     11.88 o 
  -7  -7   4       69.95       57.50      3.93 o 
  -6  -7   4       84.25       83.88      3.51 o 
  -5  -7   4       17.95       21.08      3.05 o 
  -4  -7   4     1099.27     1113.64     22.25 o 
  -3  -7   4       12.10       12.59      4.17 o 
  -2  -7   4       12.72        8.70      3.64 o 
  -1  -7   4      515.17      501.79     12.31 o 
   0  -7   4      697.73      683.40     13.83 o 
   1  -7   4      173.59      164.02      9.50 o 
   2  -7   4      382.70      383.14      8.80 o 
   3  -7   4      245.84      252.05     10.72 o 
   4  -7   4       10.44       10.04      3.01 o 
   5  -7   4       39.83       44.54      4.73 o 
   6  -7   4       29.05       24.60      4.44 o 
  -8  -6   4        0.22        3.06      2.47 o 
  -7  -6   4       28.51       24.27      2.53 o 
  -6  -6   4      105.14      109.59      4.51 o 
  -5  -6   4        0.75       -0.48      1.32 o 
  -4  -6   4      346.60      329.35      5.30 o 
  -3  -6   4      225.10      214.60      8.70 o 
  -2  -6   4      930.13      921.73     16.43 o 
  -1  -6   4      649.12      668.56     23.98 o 
   0  -6   4        0.63       -1.56      1.72 o 
   1  -6   4      622.03      648.61     12.59 o 
   2  -6   4      521.50      541.64      8.29 o 
   3  -6   4        0.41        0.37      1.54 o 
   4  -6   4        0.08        0.16      2.73 o 
   5  -6   4        0.04       -0.47      1.98 o 
   6  -6   4      243.76      251.99     11.73 o 
   7  -6   4       12.79       16.01      4.20 o 
  -8  -5   4       38.13       36.82      5.13 o 
  -7  -5   4        0.24       -0.40      2.83 o 
  -6  -5   4      108.96       97.48      3.34 o 
  -5  -5   4       92.60       83.79      5.39 o 
  -4  -5   4       96.77       95.98      4.42 o 
  -3  -5   4      629.55      600.16      8.53 o 
  -2  -5   4      143.60      144.38      6.33 o 
  -1  -5   4      391.03      358.29      6.53 o 
   0  -5   4        7.58       10.74      1.80 o 
   1  -5   4      649.19      663.20     16.07 o 
   2  -5   4       23.93       26.35      2.34 o 
   3  -5   4       17.63       12.33      2.28 o 
   4  -5   4       84.47       96.01      7.76 o 
   5  -5   4        1.93        2.00      1.90 o 
   6  -5   4       85.37       91.24      5.24 o 
   7  -5   4        5.07        7.03      2.73 o 
  -8  -4   4        5.64        6.47      2.86 o 
  -7  -4   4       32.73       31.33      5.17 o 
  -6  -4   4      417.58      407.72      8.28 o 
  -5  -4   4      238.61      238.02      4.58 o 
  -4  -4   4        4.19        5.57      1.38 o 
  -3  -4   4      135.85      119.19      4.27 o 
  -2  -4   4     2030.12     2219.77     30.17 o 
  -1  -4   4     1079.35      997.16     19.32 o 
   0  -4   4        8.05        6.81      1.56 o 
   1  -4   4      984.07      997.52     16.79 o 
   2  -4   4      482.96      485.66     10.78 o 
   3  -4   4       26.89       32.05      1.97 o 
   4  -4   4      303.13      304.89      5.59 o 
   5  -4   4       57.26       57.30      4.95 o 
   6  -4   4       83.33       82.72      6.47 o 
   7  -4   4       26.74       27.38      5.29 o 
   8  -4   4        3.28        0.57      4.00 o 
  -8  -3   4        5.52        9.18      3.03 o 
  -7  -3   4        6.18       12.02      2.78 o 
  -6  -3   4      397.12      400.66     16.15 o 
  -5  -3   4      372.16      382.08      7.41 o 
  -4  -3   4       10.94        8.93      1.45 o 
  -3  -3   4     1885.63     1813.61     23.05 o 
  -2  -3   4     1265.90     1293.12     14.87 o 
  -1  -3   4     1007.05     1048.75     16.31 o 
   0  -3   4     6237.17     8695.35    223.46 o 
   1  -3   4        1.64        1.52      0.46 o 
   2  -3   4      969.31     1026.84     12.92 o 
   3  -3   4       17.61       14.73      1.72 o 
   4  -3   4      364.90      372.05      6.81 o 
   5  -3   4      212.64      209.64      4.56 o 
   6  -3   4        1.06        0.56      1.90 o 
   7  -3   4       16.25       15.42      2.55 o 
   8  -3   4       30.13       26.38      4.59 o 
  -8  -2   4       98.24      102.45      6.11 o 
  -7  -2   4        0.22        0.66      2.67 o 
  -6  -2   4       87.35       94.14      5.95 o 
  -5  -2   4      393.35      381.09      8.70 o 
  -4  -2   4      826.24      909.25     13.19 o 
  -3  -2   4     1195.59     1140.18     14.91 o 
  -2  -2   4      633.74      585.09      6.43 o 
  -1  -2   4     2932.91     2941.78     41.94 o 
   0  -2   4       92.34       97.91      3.01 o 
   1  -2   4      108.59      110.68      3.69 o 
   2  -2   4      153.94      136.82      2.20 o 
   3  -2   4      243.68      244.40      3.99 o 
   4  -2   4      103.44       93.30      2.88 o 
   5  -2   4      153.81      159.89      5.75 o 
   6  -2   4      107.89      114.26      3.73 o 
   7  -2   4        2.17        0.29      2.83 o 
   8  -2   4        4.81        3.67      2.77 o 
  -8  -1   4       20.90       17.52      3.67 o 
  -7  -1   4       37.92       36.16      3.69 o 
  -6  -1   4       44.43       48.52      5.97 o 
  -5  -1   4       73.32       77.04      3.02 o 
  -4  -1   4      581.22      607.35      9.59 o 
  -3  -1   4     1328.42     1293.14     17.06 o 
  -2  -1   4     1522.08     1561.63     19.74 o 
  -1  -1   4       37.66       39.60      2.00 o 
   0  -1   4     5725.83     6030.36     81.81 o 
   1  -1   4      521.28      543.90      4.30 o 
   2  -1   4      224.45      230.62      3.81 o 
   3  -1   4      358.07      349.83      4.56 o 
   4  -1   4      349.77      369.07      5.40 o 
   5  -1   4       51.39       63.56      3.64 o 
   6  -1   4       11.83       10.65      2.14 o 
   7  -1   4       74.36       69.84      5.16 o 
   8  -1   4       11.89        8.14      2.70 o 
   9  -1   4        3.27        4.06      2.94 o 
  -8   0   4       85.48       74.66      4.53 o 
  -7   0   4       55.83       61.22      4.47 o 
  -6   0   4        4.99        9.42      2.17 o 
  -5   0   4      628.97      609.43      9.47 o 
  -4   0   4     1217.28     1242.96     16.57 o 
  -3   0   4      447.83      458.66      6.85 o 
  -2   0   4     8336.64     8097.86    161.96 o 
  -1   0   4      200.80      182.91      3.16 o 
   0   0   4       34.73       35.15      1.08 o 
   1   0   4     3088.02     3202.05     41.94 o 
   2   0   4      607.77      575.35      4.62 o 
   3   0   4      332.43      295.63      6.69 o 
   4   0   4      108.15      113.74      4.11 o 
   5   0   4        2.21        3.48      1.44 o 
   6   0   4      853.81      853.27     11.63 o 
   7   0   4       26.22       22.00      2.48 o 
   8   0   4       10.57        3.94      3.21 o 
   9   0   4        1.53       -3.01      3.01 o 
  -8   1   4       12.99       12.16      3.06 o 
  -7   1   4      206.58      227.74      7.69 o 
  -6   1   4      146.23      142.47      4.89 o 
  -5   1   4       17.68       21.36      2.71 o 
  -4   1   4     1824.13     1837.26     27.86 o 
  -3   1   4      129.89      133.11      2.86 o 
  -2   1   4     3046.14     2975.71     41.26 o 
  -1   1   4     2222.22     2206.48     28.39 o 
   0   1   4     2127.27     2149.47     20.11 o 
   1   1   4     2743.44     2777.46     42.83 o 
   2   1   4     1710.73     1793.54     25.85 o 
   3   1   4        2.78        1.81      0.81 o 
   4   1   4      647.20      669.12      7.41 o 
   5   1   4       23.82       22.26      3.79 o 
   6   1   4       51.62       52.88      3.13 o 
   7   1   4       13.59       12.06      2.80 o 
   8   1   4        8.80        9.94      1.90 o 
   9   1   4        5.41        4.47      2.56 o 
  -8   2   4        0.04       -1.79      4.49 o 
  -7   2   4       30.70       27.72      3.27 o 
  -6   2   4      152.31      165.52      5.11 o 
  -5   2   4      198.65      195.95      8.06 o 
  -4   2   4        0.50        1.26      1.44 o 
  -3   2   4     1722.98     1711.62     24.28 o 
  -2   2   4       21.63       15.68      2.08 o 
  -1   2   4     2196.46     2259.00     28.03 o 
   0   2   4        1.86        1.56      0.58 o 
   1   2   4      554.73      597.12      3.99 o 
   2   2   4        2.21        2.12      1.08 o 
   3   2   4       69.87       65.85      0.98 o 
   4   2   4     1209.66     1288.34     13.92 o 
   5   2   4        4.40        5.75      1.04 o 
   6   2   4        1.22        1.97      1.19 o 
   7   2   4       42.03       46.17     12.89 o 
   8   2   4       15.01       14.67      2.42 o 
   9   2   4        0.07       -0.12      1.56 o 
  -8   3   4        7.14        7.71      3.89 o 
  -7   3   4       42.30       52.91      6.69 o 
  -6   3   4       40.96       51.52      9.86 o 
  -5   3   4       48.98       47.96      5.12 o 
  -4   3   4      790.41      780.11     11.55 o 
  -3   3   4       13.41       18.25      3.31 o 
  -2   3   4      432.47      419.61      7.59 o 
  -1   3   4     2196.83     2091.13     27.19 o 
   0   3   4      579.13      573.92      4.87 o 
   1   3   4        4.71        4.31      0.67 o 
   2   3   4       48.49       51.32      1.50 o 
   3   3   4      151.35      140.94      1.14 o 
   4   3   4      442.25      451.18      5.91 o 
   5   3   4      158.95      163.39      7.54 o 
   6   3   4       68.51       71.43      1.71 o 
   7   3   4        0.03        0.31      1.67 o 
   8   3   4        6.52        5.78      1.80 o 
   9   3   4        5.68        6.07      3.04 o 
  -8   4   4       43.01       40.15      4.63 o 
  -7   4   4       39.73       38.66      6.75 o 
  -6   4   4      346.48      336.19      9.69 o 
  -5   4   4        6.46        6.29      2.71 o 
  -4   4   4      701.61      714.32     12.90 o 
  -3   4   4      412.67      375.45      6.15 o 
  -2   4   4        2.35        1.00      1.44 o 
  -1   4   4      121.25      104.08      3.36 o 
   0   4   4       54.69       56.72      1.38 o 
   1   4   4     1281.87     1287.52      9.75 o 
   2   4   4      571.63      624.56     10.05 o 
   3   4   4      137.41      148.76      2.08 o 
   4   4   4        9.00        8.85      0.66 o 
   5   4   4       64.52       67.98      1.77 o 
   6   4   4      120.73      122.89      2.31 o 
   7   4   4        0.11        0.15      1.10 o 
   8   4   4       15.65       14.80      1.91 o 
   9   4   4        1.89       -0.55      1.66 o 
  -7   5   4        0.01       -0.20      3.07 o 
  -6   5   4        7.74        8.43      2.80 o 
  -5   5   4       23.05       24.66      3.65 o 
  -4   5   4        3.17        5.28      3.51 o 
  -3   5   4      800.70      828.01     13.17 o 
  -2   5   4       41.89       49.74      3.54 o 
  -1   5   4       83.96       79.17      1.99 o 
   0   5   4      986.92     1016.83      9.34 o 
   1   5   4      407.77      395.69      6.46 o 
   2   5   4        2.93        4.82      0.77 o 
   3   5   4      769.27      773.15      6.26 o 
   4   5   4      165.29      161.37      2.37 o 
   5   5   4      198.69      205.30      6.03 o 
   6   5   4       16.45       15.67      1.21 o 
   7   5   4       22.64       19.00      3.43 o 
   8   5   4       44.68       47.00      8.28 o 
  -7   6   4       21.84       19.85      4.86 o 
  -6   6   4       74.65       72.55      5.79 o 
  -5   6   4       45.29       41.29      4.46 o 
  -4   6   4      554.42      543.08     24.83 o 
  -3   6   4      165.47      160.09      7.13 o 
  -2   6   4        8.83       14.53      1.78 o 
  -1   6   4      155.39      147.70      2.25 o 
   0   6   4      418.13      417.54      4.29 o 
   1   6   4      289.38      284.43      2.64 o 
   2   6   4      252.75      247.01      3.39 o 
   3   6   4       78.10       81.10      1.47 o 
   4   6   4      100.15      123.73      2.11 o 
   5   6   4        0.01        0.48      1.02 o 
   6   6   4       12.66       14.44      1.90 o 
   7   6   4        0.05        0.05      0.80 o 
   8   6   4       13.30       11.40      1.82 o 
   9   6   4        7.03       12.14      4.77 o 
  -6   7   4        0.71       -0.84      2.63 o 
  -5   7   4       59.31       63.89      7.47 o 
  -4   7   4        6.53        1.65      3.63 o 
  -3   7   4      534.91      532.50     13.67 o 
  -2   7   4        7.25        8.23      1.44 o 
  -1   7   4      383.66      406.53      9.47 o 
   0   7   4      923.69      918.19     10.10 o 
   1   7   4      617.67      604.27      5.37 o 
   2   7   4      203.43      210.76      3.06 o 
   3   7   4        0.04       -0.45      1.08 o 
   4   7   4      555.55      557.88     15.75 o 
   5   7   4        7.07        8.04      1.40 o 
   6   7   4        0.38        0.75      1.28 o 
   7   7   4       80.74       87.99      3.37 o 
   8   7   4       23.05       29.26      8.38 o 
  -6   8   4       15.84       14.64      4.78 o 
  -5   8   4      401.87      405.50     15.49 o 
  -4   8   4       58.79       62.49      5.15 o 
  -3   8   4      114.86      109.24      5.47 o 
  -2   8   4       10.51        9.97      1.42 o 
  -1   8   4      308.76      313.40      5.50 o 
   0   8   4       42.40       39.80      2.72 o 
   1   8   4       70.42       78.33      1.55 o 
   2   8   4      421.98      409.88      5.13 o 
   3   8   4      161.94      164.17      4.69 o 
   4   8   4       13.80       12.02      1.34 o 
   5   8   4      178.99      173.75      3.98 o 
   6   8   4       20.81       18.11      1.87 o 
   7   8   4        8.17        4.75      2.05 o 
   8   8   4        7.07        5.61      3.81 o 
  -5   9   4       13.52        9.89      3.45 o 
  -4   9   4       29.87       30.55      3.68 o 
  -3   9   4      211.60      208.36      5.81 o 
  -2   9   4      217.65      211.97      3.83 o 
  -1   9   4       65.13       67.00      2.09 o 
   0   9   4      688.38      664.59     13.22 o 
   1   9   4       76.63       67.74      3.53 o 
   2   9   4        3.62        3.87      1.06 o 
   3   9   4      371.56      367.72      4.55 o 
   4   9   4       64.94       64.87      1.39 o 
   5   9   4        3.01        4.47      1.33 o 
   6   9   4       44.79       46.37      1.56 o 
   7   9   4        0.23        4.13      3.21 o 
  -5  10   4       50.32       51.28      3.56 o 
  -4  10   4        3.89        4.09      2.55 o 
  -3  10   4        5.74        4.71      2.43 o 
  -2  10   4      278.21      286.65      4.85 o 
  -1  10   4       10.31       10.25      1.46 o 
   0  10   4       54.47       63.58      3.50 o 
   1  10   4      188.91      194.45      8.06 o 
   2  10   4      121.00      113.70      3.75 o 
   3  10   4       13.21       14.12      2.14 o 
   4  10   4       31.73       41.15      4.13 o 
   5  10   4      120.37      121.56      2.54 o 
   6  10   4      150.34      149.33      5.62 o 
  -4  11   4      113.01      106.01      5.01 o 
  -3  11   4        2.80        0.85      2.00 o 
  -2  11   4       47.60       50.73      3.50 o 
  -1  11   4      130.59      134.87      3.44 o 
   0  11   4      543.27      497.23      7.62 o 
   1  11   4      293.47      292.21     10.92 o 
   2  11   4       58.91       53.19      2.65 o 
   3  11   4       19.99       20.97      2.30 o 
   4  11   4       25.28       25.84      1.99 o 
   5  11   4        8.69        6.07      1.83 o 
   6  11   4        0.74       -1.64      4.65 o 
  -3  12   4        5.67        3.63      1.80 o 
  -2  12   4      112.77      129.51      5.14 o 
  -1  12   4       71.42       70.38      2.76 o 
   0  12   4        1.02        2.17      1.39 o 
   1  12   4       23.75       26.63      3.39 o 
   2  12   4       35.94       26.01      3.21 o 
   3  12   4        2.51        4.39      1.61 o 
   4  12   4       32.69       26.20      2.58 o 
   5  12   4        0.14       -0.08      1.82 o 
  -2  13   4       39.45       28.83      5.53 o 
  -1  13   4       35.71       43.49      2.53 o 
   0  13   4       16.35       18.47      2.89 o 
   1  13   4        4.32        3.13      2.93 o 
   2  13   4        6.42        9.34      5.09 o 
   3  13   4       53.36       52.72      2.76 o 
   4  13   4       27.87       29.05      3.72 o 
   5  13   4        6.69       -0.96      4.17 o 
   0  14   4       12.36        9.98      2.79 o 
   1  14   4       36.84       34.51      8.10 o 
   2  14   4       47.79       36.27      7.54 o 
   3  14   4       18.21        8.90      2.08 o 
   4  14   4        3.05        2.45      1.84 o 
  -2 -13   5       48.85       50.46      7.43 o 
  -1 -13   5       54.34       61.79      7.25 o 
   0 -13   5      100.84      124.24      7.64 o 
  -4 -12   5       17.26       17.90      4.89 o 
  -3 -12   5       36.08       34.95      4.32 o 
  -2 -12   5       16.68       18.80      3.85 o 
  -1 -12   5       26.41       24.78      4.10 o 
   0 -12   5        1.60        0.80      3.57 o 
   1 -12   5        3.86        4.57      4.37 o 
   2 -12   5      151.64      161.65     10.46 o 
  -5 -11   5        4.81        6.59      3.55 o 
  -4 -11   5        0.50        1.34      1.77 o 
  -3 -11   5        0.57        1.11      2.03 o 
  -2 -11   5        2.25        2.06      2.13 o 
  -1 -11   5        2.69        4.36      2.83 o 
   0 -11   5        4.89        9.82      3.89 o 
   1 -11   5        3.93        1.24      6.01 o 
   2 -11   5        4.38        0.56      6.05 o 
   3 -11   5        3.33       -0.64      3.93 o 
  -6 -10   5       22.66       22.45      7.25 o 
  -5 -10   5        1.85        1.98      1.80 o 
  -4 -10   5       46.27       49.22      2.88 o 
  -3 -10   5       59.12       70.68      5.56 o 
  -2 -10   5       12.56       20.58      5.37 o 
  -1 -10   5       19.51       21.80      3.33 o 
   1 -10   5        4.49        8.86      3.69 o 
   2 -10   5       50.68       60.36      6.13 o 
   3 -10   5       22.14       20.72      8.70 o 
   4 -10   5       11.65       11.26      8.54 o 
  -7  -9   5        2.59        1.12      5.25 o 
  -6  -9   5       30.21       29.10      4.37 o 
  -5  -9   5        5.78        6.65      3.09 o 
  -4  -9   5      182.43      170.16      7.86 o 
  -3  -9   5       30.11       26.47      1.92 o 
  -2  -9   5       58.75       66.72      6.09 o 
  -1  -9   5      175.11      176.37      7.86 o 
   0  -9   5      587.38      569.89     14.43 o 
   1  -9   5       17.91       17.16      3.77 o 
   2  -9   5       80.71       76.52     10.14 o 
   3  -9   5       99.60      108.58      7.13 o 
   4  -9   5       32.87       42.33      5.10 o 
   5  -9   5       24.20       26.22      4.11 o 
  -7  -8   5        1.52        1.36      2.93 o 
  -6  -8   5       45.84       44.85      7.54 o 
  -5  -8   5        5.81        8.94      5.21 o 
  -4  -8   5      237.19      236.96     12.31 o 
  -3  -8   5       13.02        9.51      4.43 o 
  -2  -8   5       19.58       17.71      2.31 o 
  -1  -8   5      242.47      246.92      8.38 o 
   0  -8   5        4.97        3.09      2.73 o 
   1  -8   5      109.08      117.24      5.93 o 
   2  -8   5      157.45      150.63      7.13 o 
   3  -8   5        0.78        1.20      2.10 o 
   4  -8   5       91.67      104.47      4.97 o 
   5  -8   5       78.56       56.65     34.17 o 
   6  -8   5        4.14        2.83      2.94 o 
  -8  -7   5        0.33       -0.71      2.97 o 
  -7  -7   5        0.11        1.61      2.42 o 
  -6  -7   5      319.92      308.41      8.22 o 
  -5  -7   5       26.97       33.07      3.61 o 
  -4  -7   5       34.36       35.59      3.53 o 
  -3  -7   5      133.56      136.48      5.21 o 
  -2  -7   5       42.59       40.52      2.83 o 
  -1  -7   5       31.78       36.35      2.74 o 
   0  -7   5     1989.28     1934.48     48.10 o 
   1  -7   5       91.72       91.75      4.93 o 
   2  -7   5      222.27      225.66      7.70 o 
   3  -7   5      396.22      426.63      9.90 o 
   4  -7   5      105.50      106.92      5.47 o 
   5  -7   5        0.35        0.00      2.57 o 
   6  -7   5        0.01       -2.64      2.64 o 
  -8  -6   5        0.20        1.38      2.10 o 
  -7  -6   5       27.22       21.78      8.20 o 
  -6  -6   5       43.92       42.79      3.73 o 
  -5  -6   5       14.07       14.75      1.96 o 
  -4  -6   5        0.00        0.87      1.39 o 
  -3  -6   5       83.77       85.78      6.77 o 
  -2  -6   5      153.52      171.19      8.18 o 
  -1  -6   5      144.36      143.26      3.21 o 
   0  -6   5      145.90      145.06      7.58 o 
   1  -6   5      346.39      357.21     12.47 o 
   2  -6   5       43.96       37.48      5.77 o 
   3  -6   5       24.69       25.25      2.96 o 
   4  -6   5       82.85       82.04      3.78 o 
   5  -6   5       57.12       52.28      6.04 o 
   6  -6   5       94.84      107.50      5.15 o 
   7  -6   5        9.01        9.19      3.79 o 
  -8  -5   5        2.95        2.88      2.76 o 
  -7  -5   5        1.03       -0.96      2.22 o 
  -6  -5   5       19.46       22.25      2.76 o 
  -5  -5   5      189.26      180.76      5.12 o 
  -4  -5   5       53.06       58.68      5.49 o 
  -3  -5   5        3.96        7.39      4.55 o 
  -2  -5   5        0.69        0.44      1.60 o 
  -1  -5   5        3.41        3.53      2.89 o 
   0  -5   5        0.26        0.00      2.36 o 
   1  -5   5        8.37        9.06      2.08 o 
   2  -5   5      278.19      264.74      6.57 o 
   3  -5   5      136.94      132.12      5.45 o 
   4  -5   5      400.37      401.28      8.50 o 
   5  -5   5       46.58       45.94      3.83 o 
   6  -5   5      197.18      215.44      6.23 o 
   7  -5   5        8.96        9.51      4.82 o 
  -8  -4   5       31.04       23.03      5.14 o 
  -7  -4   5       58.36       68.75      4.36 o 
  -6  -4   5       10.65       13.22      3.65 o 
  -5  -4   5       17.95       18.21      2.04 o 
  -4  -4   5       32.43       45.20      5.19 o 
  -3  -4   5        0.84        1.73      1.39 o 
  -2  -4   5      300.00      285.85      4.02 o 
  -1  -4   5      129.46      112.27      5.45 o 
   0  -4   5       71.43       49.82      2.49 o 
   1  -4   5     1162.01     1143.66     19.52 o 
   2  -4   5      578.02      511.71     10.65 o 
   3  -4   5      110.63      102.55      2.80 o 
   4  -4   5       16.28       14.74      1.93 o 
   5  -4   5       67.47       77.85      4.01 o 
   6  -4   5      166.58      166.81      8.40 o 
   7  -4   5        1.96        1.10      2.10 o 
   8  -4   5        3.91        6.22      4.71 o 
  -8  -3   5       20.85       18.22      5.06 o 
  -7  -3   5       25.72       29.89      3.53 o 
  -6  -3   5      118.69      139.61      7.58 o 
  -5  -3   5      208.80      200.98      6.17 o 
  -4  -3   5        1.51        1.40      1.63 o 
  -3  -3   5       10.66        4.06      1.54 o 
  -2  -3   5     1819.40     1871.20     25.09 o 
  -1  -3   5     2420.77     2539.48     52.43 o 
   0  -3   5     1667.66     1911.48     89.32 o 
   1  -3   5     2118.87     1849.99    250.25 o 
   2  -3   5       89.43       98.39      2.34 o 
   3  -3   5      195.52      183.40      3.94 o 
   4  -3   5      368.18      372.35      9.52 o 
   5  -3   5        2.66        1.57      1.50 o 
   6  -3   5       85.59       85.33      4.19 o 
   7  -3   5       30.46       32.00      5.01 o 
   8  -3   5        0.04        4.23      2.40 o 
  -8  -2   5       34.64       32.94      4.21 o 
  -7  -2   5       32.82       33.72      3.06 o 
  -6  -2   5      326.04      322.96      7.84 o 
  -5  -2   5       12.28        9.94      3.47 o 
  -4  -2   5        9.30        7.31      2.75 o 
  -3  -2   5        2.96        1.90      1.95 o 
  -2  -2   5        0.63        1.52      0.96 o 
  -1  -2   5      309.34      322.59      5.51 o 
   0  -2   5       22.07       25.92      1.14 o 
   1  -2   5     1311.73     1389.12     23.03 o 
   2  -2   5     1256.90     1239.69     17.26 o 
   3  -2   5        0.15        1.12      1.17 o 
   4  -2   5      271.70      314.60      4.60 o 
   5  -2   5      269.86      290.16      7.19 o 
   6  -2   5       22.58       23.58      3.61 o 
   7  -2   5        1.68        1.69      1.75 o 
   8  -2   5        5.01        3.87      3.79 o 
  -8  -1   5        1.70       -0.14      2.74 o 
  -7  -1   5        5.50        5.24      2.47 o 
  -6  -1   5      560.79      569.69     26.17 o 
  -5  -1   5        0.07        0.46      1.86 o 
  -4  -1   5       46.44       46.50      2.35 o 
  -3  -1   5      648.77      639.06      9.15 o 
  -2  -1   5       12.82       12.31      1.22 o 
  -1  -1   5      487.75      490.31      5.33 o 
   0  -1   5     1946.14     1990.50     20.22 o 
   1  -1   5       60.58       56.07      1.62 o 
   2  -1   5     1367.33     1474.33     16.60 o 
   3  -1   5     1234.19     1339.14     16.25 o 
   4  -1   5        2.61        1.13      1.65 o 
   5  -1   5       82.23       85.22      6.79 o 
   6  -1   5      140.45      152.29      8.20 o 
   7  -1   5       49.78       55.83      6.53 o 
   8  -1   5        2.02        0.11      1.67 o 
  -8   0   5       24.70       27.50      6.18 o 
  -7   0   5       75.00       75.11      5.02 o 
  -6   0   5      118.76      130.54      7.34 o 
  -5   0   5      176.98      178.02      7.42 o 
  -4   0   5      202.44      186.67     11.14 o 
  -3   0   5      106.84       99.61      2.55 o 
  -2   0   5      262.10      255.78      4.28 o 
  -1   0   5      216.18      220.38      3.56 o 
   0   0   5       10.98       11.53      0.76 o 
   1   0   5      909.77      901.35      7.60 o 
   2   0   5       16.20       15.11      0.92 o 
   3   0   5      666.35      687.77      7.36 o 
   4   0   5     4964.62     5202.64     89.33 o 
   5   0   5      645.77      633.07      8.73 o 
   6   0   5      219.89      199.52      4.50 o 
   7   0   5        5.62        3.37      1.50 o 
   8   0   5        5.25        2.62      4.21 o 
   9   0   5        0.53        6.82      6.13 o 
  -8   1   5       53.61       51.71     10.50 o 
  -7   1   5        0.50        3.86      3.01 o 
  -6   1   5       61.27       72.19      6.19 o 
  -5   1   5       61.15       61.60      3.07 o 
  -4   1   5        0.00       -1.51      1.51 o 
  -3   1   5       29.09       37.98      2.35 o 
  -2   1   5      632.44      657.74     10.20 o 
  -1   1   5       40.29       38.57      2.49 o 
   0   1   5      994.29     1016.35      8.31 o 
   1   1   5     1199.24     1204.29      8.97 o 
   2   1   5     1065.22     1026.98     10.33 o 
   3   1   5      802.46      762.65      8.34 o 
   4   1   5      432.63      437.07      6.07 o 
   5   1   5       71.81       81.76      2.88 o 
   6   1   5      168.59      171.06      3.74 o 
   7   1   5       24.12       25.08      3.07 o 
   8   1   5       14.88        8.67      2.18 o 
   9   1   5        4.41        2.16      4.43 o 
  -8   2   5       28.40       26.70      3.92 o 
  -7   2   5        1.78        5.36      4.48 o 
  -6   2   5        1.61        2.21      2.55 o 
  -5   2   5       43.87       51.45      3.07 o 
  -4   2   5       18.07       23.53      2.22 o 
  -3   2   5      769.27      778.91     13.73 o 
  -2   2   5      611.27      632.56     10.13 o 
  -1   2   5      868.64      880.94     11.00 o 
   0   2   5      619.84      601.68      6.13 o 
   1   2   5     1159.65     1147.92     16.81 o 
   2   2   5     2554.65     2789.16     31.51 o 
   3   2   5        5.27        5.28      0.57 o 
   4   2   5      708.18      670.97      6.09 o 
   5   2   5      468.01      498.30      5.73 o 
   6   2   5      507.09      500.67      7.31 o 
   7   2   5       21.90       26.84      5.13 o 
   8   2   5       27.23       29.80      2.51 o 
   9   2   5        4.20        2.77      1.76 o 
  -8   3   5       17.59       16.89      3.69 o 
  -7   3   5        8.73        9.40      5.10 o 
  -6   3   5        4.34        2.83      2.77 o 
  -5   3   5       10.34        8.54      2.22 o 
  -4   3   5      127.97      129.78      4.83 o 
  -3   3   5     2212.23     2255.26     32.45 o 
  -2   3   5       89.22      112.40      7.13 o 
  -1   3   5      510.07      537.79      6.83 o 
   0   3   5      495.26      468.43      5.65 o 
   1   3   5       35.09       28.67      0.74 o 
   2   3   5      593.41      597.84      7.19 o 
   3   3   5     1389.93     1399.06     23.53 o 
   4   3   5      860.37      901.01     21.33 o 
   5   3   5       12.21       12.69      1.19 o 
   6   3   5        0.06        0.71      1.26 o 
   7   3   5        8.03        9.40      2.65 o 
   8   3   5        1.80        1.18      2.07 o 
   9   3   5        1.78        0.38      2.41 o 
  -7   4   5       60.63       74.25      9.70 o 
  -6   4   5        8.24        8.99      5.17 o 
  -5   4   5      116.43      125.93      5.46 o 
  -4   4   5        0.79        2.29      1.78 o 
  -3   4   5      469.48      465.49      8.66 o 
  -2   4   5      283.27      291.47      5.25 o 
  -1   4   5        2.66        1.72      1.32 o 
   0   4   5      145.44      142.15      2.61 o 
   1   4   5      330.69      339.07      9.99 o 
   2   4   5        3.89        3.01      0.45 o 
   3   4   5       57.07       56.60      2.57 o 
   4   4   5      841.19      853.57      8.39 o 
   5   4   5       21.71       22.54      0.96 o 
   6   4   5      465.31      478.92      5.38 o 
   7   4   5       61.37       56.14      2.61 o 
   8   4   5       45.17       46.64      3.08 o 
  -7   5   5        0.37       -2.05      3.32 o 
  -6   5   5       19.07       21.78      5.71 o 
  -5   5   5      219.84      217.12      6.23 o 
  -4   5   5      108.98      113.77      6.31 o 
  -3   5   5       48.93       53.46      3.83 o 
  -2   5   5      388.74      390.05      6.73 o 
  -1   5   5      348.73      342.07      3.91 o 
   0   5   5      153.53      154.24      2.24 o 
   1   5   5       98.05      101.79      1.35 o 
   2   5   5      112.29      108.74      2.79 o 
   3   5   5       31.49       43.99      3.57 o 
   4   5   5      934.47     1000.96     26.91 o 
   5   5   5       33.43       31.82      1.25 o 
   6   5   5       38.74       43.24      1.68 o 
   7   5   5        6.81        7.54      1.30 o 
   8   5   5        4.99        4.86      1.55 o 
   9   5   5        9.22       13.67      4.77 o 
  -7   6   5       38.28       39.59      4.72 o 
  -6   6   5        9.23        8.35      3.78 o 
  -5   6   5       13.64       15.09      5.83 o 
  -4   6   5        5.74        2.83      2.51 o 
  -3   6   5       46.16       45.70      2.79 o 
  -2   6   5       72.67       71.23      2.68 o 
  -1   6   5        4.18        4.71      0.95 o 
   0   6   5        1.50        0.00      0.74 o 
   1   6   5       27.24       27.13      2.42 o 
   2   6   5      127.81      150.73      2.73 o 
   3   6   5       73.90       67.71      2.19 o 
   4   6   5      528.79      546.35      5.41 o 
   5   6   5       75.55       75.25      2.63 o 
   6   6   5       94.94      103.93      7.11 o 
   7   6   5        4.72        3.78      1.12 o 
   8   6   5        8.73       10.30      6.97 o 
   9   6   5        4.71        1.28      6.69 o 
  -6   7   5       28.41       29.73      4.25 o 
  -5   7   5       23.26       22.63      3.48 o 
  -4   7   5        1.37       -0.63      2.05 o 
  -3   7   5        6.05        8.99      2.70 o 
  -2   7   5      977.12      940.16     20.84 o 
  -1   7   5       24.65       27.24      1.61 o 
   0   7   5        7.04        7.41      1.65 o 
   1   7   5       88.90       95.21      2.00 o 
   2   7   5      357.70      349.07      4.70 o 
   3   7   5       22.88       25.06      1.05 o 
   4   7   5     1230.46     1227.38     12.37 o 
   5   7   5       18.21       16.46      0.99 o 
   6   7   5       45.85       45.79      1.00 o 
   7   7   5       12.07       12.65      1.77 o 
   8   7   5       79.97       78.28      6.65 o 
  -6   8   5       57.84       72.37      7.78 o 
  -5   8   5       75.13       72.75      5.17 o 
  -4   8   5        3.94        5.35      2.66 o 
  -3   8   5      224.38      233.36      6.19 o 
  -2   8   5       14.99       20.44      3.43 o 
  -1   8   5      242.51      235.46      4.44 o 
   0   8   5       24.88       23.90      2.30 o 
   1   8   5       13.12       14.26      1.35 o 
   2   8   5       48.74       50.98      2.64 o 
   3   8   5        0.58        1.00      0.66 o 
   4   8   5      116.96      119.33      2.70 o 
   5   8   5       96.40      103.82      1.89 o 
   6   8   5       15.41       12.12      1.08 o 
   7   8   5        0.65        2.69      3.09 o 
   8   8   5       31.47       35.63      8.98 o 
  -5   9   5       12.87       15.31      5.71 o 
  -4   9   5       92.83       97.87      6.12 o 
  -3   9   5       34.90       35.80      2.81 o 
  -2   9   5       89.45       86.93      3.47 o 
  -1   9   5      309.22      296.36      6.06 o 
   0   9   5       76.06       80.87      3.07 o 
   1   9   5       16.59       19.27      1.44 o 
   2   9   5       98.24       92.56      2.13 o 
   3   9   5      195.56      182.28      4.88 o 
   4   9   5       74.93       73.90      2.16 o 
   5   9   5        1.36        1.07      0.93 o 
   6   9   5       59.41       60.58      1.94 o 
   7   9   5       95.07       93.39     10.22 o 
  -5  10   5        2.17        5.84      2.97 o 
  -4  10   5        8.67        5.89      3.33 o 
  -3  10   5       30.64       27.33      7.80 o 
  -2  10   5        4.92        3.36      1.61 o 
  -1  10   5       15.94       16.19      3.19 o 
   0  10   5       16.36       23.93      2.20 o 
   1  10   5        0.02        0.89      1.16 o 
   2  10   5      285.91      290.99      4.74 o 
   3  10   5       17.55       15.96      1.59 o 
   4  10   5       41.27       34.62      2.01 o 
   5  10   5        2.47        1.80      1.13 o 
   6  10   5        0.91        2.57      2.81 o 
  -4  11   5        6.18        5.79      3.60 o 
  -3  11   5        7.69        9.50      2.84 o 
  -2  11   5       26.92       25.22      2.16 o 
  -1  11   5        1.78       -0.11      2.19 o 
   0  11   5       16.19       17.96      2.31 o 
   1  11   5        5.02        3.13      1.96 o 
   2  11   5        0.91        0.77      1.17 o 
   3  11   5       81.10       76.72      3.37 o 
   4  11   5       10.43       11.55      1.62 o 
   5  11   5        8.05        4.38      1.42 o 
   6  11   5      122.24      126.10      6.57 o 
  -3  12   5        0.29        1.83      3.14 o 
  -2  12   5        3.93        3.95      1.69 o 
  -1  12   5       35.20       34.79      2.74 o 
   0  12   5       30.42       26.89      2.72 o 
   1  12   5       27.05       30.33      6.13 o 
   2  12   5       14.57        8.54      4.25 o 
   3  12   5       28.38       22.47      1.75 o 
   4  12   5       51.58       40.86      5.42 o 
   5  12   5       73.52       93.07      8.82 o 
  -2  13   5       85.35       94.79      3.68 o 
  -1  13   5        0.43        1.21      2.21 o 
   0  13   5       23.33       21.18      6.90 o 
   1  13   5       15.36       16.89      3.59 o 
   2  13   5       10.11        9.10      2.89 o 
   3  13   5       11.71       15.06      2.11 o 
   4  13   5        5.15        7.02      1.81 o 
   5  13   5        4.00        0.68      4.37 o 
   0  14   5       13.39       10.13      2.93 o 
   1  14   5        2.33        3.97      3.29 o 
   2  14   5        0.23        2.57      4.85 o 
   3  14   5       15.42       11.82      2.08 o 
   4  14   5       33.75       21.07      5.49 o 
  -4 -12   6       72.90       69.44      7.62 o 
  -3 -12   6       16.58       15.56      3.81 o 
  -2 -12   6       14.46       11.26      5.20 o 
  -1 -12   6       44.33       47.28      7.12 o 
   0 -12   6      433.76      454.98     17.34 o 
   1 -12   6       27.59       18.80      9.50 o 
  -5 -11   6        3.38        1.13      2.79 o 
  -4 -11   6       27.26       24.23      5.31 o 
  -3 -11   6        6.36        8.45      3.18 o 
  -2 -11   6      159.38      193.27      9.73 o 
  -1 -11   6       12.16        9.93      3.26 o 
   0 -11   6        1.41        2.50      2.45 o 
   1 -11   6      125.77      121.81      8.06 o 
   2 -11   6        0.09       -0.60      3.69 o 
   3 -11   6        6.11        5.61      8.02 o 
  -6 -10   6       18.90       17.12      7.38 o 
  -5 -10   6        2.26        3.49      1.89 o 
  -4 -10   6       98.46      110.73      3.53 o 
  -3 -10   6        5.70        6.45      1.60 o 
  -2 -10   6        0.04        2.28      2.51 o 
  -1 -10   6      195.82      186.65      6.17 o 
   0 -10   6      257.62      251.04      7.92 o 
   1 -10   6       16.83       20.04      7.50 o 
   2 -10   6        3.97       10.02      4.21 o 
   3 -10   6       61.57       76.00      7.09 o 
   4 -10   6        4.75       10.70      4.93 o 
  -7  -9   6        0.30       -2.69      6.01 o 
  -6  -9   6      230.07      223.18      9.18 o 
  -5  -9   6        1.02        3.29      3.09 o 
  -4  -9   6       19.34       16.21      2.45 o 
  -3  -9   6        0.03       -0.16      1.32 o 
  -2  -9   6     1281.98     1232.23     89.46 o 
  -1  -9   6        8.83        9.42      2.28 o 
   0  -9   6      103.02      102.01      9.98 o 
   1  -9   6      464.84      441.54     12.95 o 
   2  -9   6       35.68       30.94      4.77 o 
   3  -9   6      172.70      172.11     14.63 o 
   4  -9   6        8.46        4.17      4.05 o 
   5  -9   6        3.50       -2.98      3.67 o 
  -7  -8   6       11.72       13.67      4.01 o 
  -6  -8   6       26.03       29.02      7.38 o 
  -5  -8   6       30.34       36.03      7.25 o 
  -4  -8   6       40.45       50.66      7.58 o 
  -3  -8   6       77.72       85.34      2.17 o 
  -2  -8   6      504.80      525.48     25.45 o 
  -1  -8   6       83.60       81.22      5.11 o 
   0  -8   6     3078.29     2853.72     66.98 o 
   1  -8   6        7.79        9.50      5.73 o 
   2  -8   6      142.60      128.94      6.89 o 
   3  -8   6      146.95      172.31     13.03 o 
   4  -8   6      133.43       98.66     17.18 o 
   5  -8   6        9.15        6.66      4.11 o 
   6  -8   6       47.52       47.10      5.75 o 
  -7  -7   6        1.54       -0.40      3.26 o 
  -6  -7   6       56.38       63.34      5.17 o 
  -5  -7   6       63.68       68.58      4.77 o 
  -4  -7   6       11.15        8.34      2.85 o 
  -3  -7   6      300.42      294.92      8.14 o 
  -2  -7   6      638.17      678.23     14.59 o 
  -1  -7   6      705.74      692.79     18.32 o 
   0  -7   6      396.05      384.23      9.86 o 
   1  -7   6      393.47      397.49     10.18 o 
   2  -7   6       30.04       23.41      6.17 o 
   3  -7   6        3.74        0.92      2.73 o 
   4  -7   6        5.76        4.54      1.58 o 
   5  -7   6        0.07        1.76      3.67 o 
   6  -7   6        1.13        2.73      4.60 o 
  -8  -6   6        0.05        1.68      2.81 o 
  -7  -6   6        0.84        1.55      2.40 o 
  -6  -6   6        0.71       -1.42      3.07 o 
  -5  -6   6      148.65      136.71      3.99 o 
  -4  -6   6       28.37       26.94      2.25 o 
  -3  -6   6      648.64      646.28     13.75 o 
  -2  -6   6      164.67      180.61      5.81 o 
  -1  -6   6      193.72      251.72     21.42 o 
   0  -6   6      264.42      266.81     15.59 o 
   1  -6   6       98.39       90.95      4.29 o 
   2  -6   6       70.31       71.91      4.29 o 
   3  -6   6       14.63       15.06      1.03 o 
   4  -6   6      724.53      761.00     14.93 o 
   5  -6   6       32.35       24.30      4.61 o 
   6  -6   6        4.58        2.79      2.95 o 
   7  -6   6       43.38       36.39      9.62 o 
  -8  -5   6        4.53        2.31      2.89 o 
  -7  -5   6       47.47       50.07      3.41 o 
  -6  -5   6        5.08        5.87      3.01 o 
  -5  -5   6      233.96      221.02      5.74 o 
  -4  -5   6       62.21       64.36      3.40 o 
  -3  -5   6      101.84       99.48      3.44 o 
  -2  -5   6     1421.31     1372.77     31.54 o 
  -1  -5   6       62.52       59.08      3.17 o 
   0  -5   6       18.00       23.45      1.73 o 
   1  -5   6       35.72       49.42      5.17 o 
   2  -5   6      960.10     1001.61     24.77 o 
   3  -5   6       85.04       88.67      5.24 o 
   4  -5   6       62.50       67.88     10.66 o 
   5  -5   6      218.92      225.41      5.72 o 
   6  -5   6       12.43        7.99      3.09 o 
   7  -5   6        0.84        0.03      2.67 o 
  -8  -4   6        1.08        6.76      3.17 o 
  -7  -4   6       50.86       55.38      4.89 o 
  -6  -4   6        3.07        2.82      2.22 o 
  -5  -4   6       62.05       60.74      7.19 o 
  -4  -4   6       10.86       12.26      1.84 o 
  -3  -4   6      467.81      429.69     11.00 o 
  -2  -4   6        9.70        8.27      1.63 o 
  -1  -4   6        0.81        1.32      1.52 o 
   0  -4   6        3.10        2.70      0.36 o 
   1  -4   6      554.29      511.29     12.83 o 
   2  -4   6        7.15        6.49      2.12 o 
   3  -4   6       95.05       87.44      2.20 o 
   4  -4   6      277.88      286.79      6.31 o 
   5  -4   6        0.73        1.34      2.85 o 
   6  -4   6       17.50       20.79      2.62 o 
   7  -4   6       60.12       66.57     10.40 o 
   8  -4   6        5.78        9.64      6.77 o 
  -8  -3   6       25.04       29.83      3.73 o 
  -7  -3   6        4.18        4.39      3.82 o 
  -6  -3   6        0.07        3.34      2.34 o 
  -5  -3   6      110.08      101.31      4.16 o 
  -4  -3   6       26.94       28.26      3.15 o 
  -3  -3   6      283.61      315.90      5.89 o 
  -2  -3   6     3465.87     3609.70     56.68 o 
  -1  -3   6     2346.89     2580.72     51.43 o 
   0  -3   6       16.17       14.81      1.18 o 
   1  -3   6      542.64      395.80     68.06 o 
   2  -3   6     3841.71     3880.98     61.27 o 
   3  -3   6       47.02       49.39      1.72 o 
   4  -3   6        8.89       12.21      2.76 o 
   5  -3   6      315.52      326.48      6.95 o 
   6  -3   6        4.93        7.35      3.37 o 
   7  -3   6        6.33        5.73      2.72 o 
   8  -3   6       14.07       17.37      5.05 o 
  -8  -2   6       73.55       63.91      5.36 o 
  -7  -2   6       24.75       15.75      4.76 o 
  -6  -2   6      119.60      121.42      5.23 o 
  -5  -2   6        3.82        5.81      2.33 o 
  -4  -2   6      620.81      583.89      8.65 o 
  -3  -2   6      189.53      195.16      7.42 o 
  -2  -2   6      521.11      575.14      7.95 o 
  -1  -2   6        8.39       12.86      1.98 o 
   0  -2   6      188.46      140.57      2.63 o 
   1  -2   6       18.13       24.03      1.51 o 
   2  -2   6        0.15        1.33      0.83 o 
   3  -2   6     2421.86     2545.84     29.56 o 
   4  -2   6      145.46      162.18      6.51 o 
   5  -2   6      141.20      147.83      4.20 o 
   6  -2   6       59.95       61.85      5.57 o 
   7  -2   6       67.39       70.97      6.59 o 
   8  -2   6       23.16       17.23      2.70 o 
  -8  -1   6       28.48       21.32      4.89 o 
  -7  -1   6        2.53        2.91      3.95 o 
  -6  -1   6      135.45      142.36      9.68 o 
  -5  -1   6       58.04       63.91      3.83 o 
  -4  -1   6       12.83       11.95      3.23 o 
  -3  -1   6       23.05       23.37      1.77 o 
  -2  -1   6      618.47      591.04     11.28 o 
  -1  -1   6      294.61      288.12      5.25 o 
   0  -1   6       19.09       20.31      0.82 o 
   1  -1   6     3392.89     3615.30     41.52 o 
   2  -1   6       64.96       65.63      1.57 o 
   3  -1   6      740.21      776.61     10.62 o 
   4  -1   6      609.48      674.16      7.59 o 
   5  -1   6      410.08      414.97      5.83 o 
   6  -1   6       28.94       30.26      3.42 o 
   7  -1   6        0.27        0.28      2.46 o 
   8  -1   6       21.46       21.29      4.31 o 
  -8   0   6       46.75       38.56      5.85 o 
  -7   0   6       11.45        8.47      4.59 o 
  -6   0   6       14.61       14.44      2.54 o 
  -5   0   6       10.01       11.80      2.21 o 
  -4   0   6      667.39      633.92      9.48 o 
  -3   0   6       26.93       27.09      3.15 o 
  -2   0   6       10.66       14.17      2.34 o 
  -1   0   6     1198.02     1168.21     23.59 o 
   0   0   6    13811.86    14369.37    281.03 o 
   1   0   6     3816.46     3768.33     49.38 o 
   2   0   6        1.41        0.17      0.70 o 
   3   0   6     1845.80     1863.15     17.96 o 
   4   0   6       14.22       15.74      1.12 o 
   5   0   6      324.39      322.50      4.39 o 
   6   0   6       20.13       20.19      2.03 o 
   7   0   6       43.96       40.46      2.70 o 
   8   0   6      142.53      138.47     10.44 o 
   9   0   6        1.14        0.80      2.29 o 
  -8   1   6        1.59        3.72      2.90 o 
  -7   1   6        0.07       -0.80      3.03 o 
  -6   1   6      272.80      277.05      7.03 o 
  -5   1   6        0.62        2.39      1.85 o 
  -4   1   6      388.36      419.56      7.16 o 
  -3   1   6      347.94      322.25     12.02 o 
  -2   1   6     1091.37     1111.63     16.83 o 
  -1   1   6     1876.16     1935.32     42.21 o 
   0   1   6      322.07      309.24      3.01 o 
   1   1   6     3161.85     3146.36     29.01 o 
   2   1   6     1423.01     1379.18     11.09 o 
   3   1   6     1559.55     1572.80     18.23 o 
   4   1   6      516.07      520.43      6.06 o 
   5   1   6      241.54      255.60      4.69 o 
   6   1   6        0.22        1.23      1.20 o 
   7   1   6        1.38        4.82      2.65 o 
   8   1   6      118.56      108.31      3.41 o 
   9   1   6        3.66        0.96      2.96 o 
  -8   2   6       12.39        7.50      3.96 o 
  -7   2   6        0.00        0.46      2.28 o 
  -6   2   6       12.21       13.21      4.05 o 
  -5   2   6       23.59       26.12      3.33 o 
  -4   2   6      164.36      173.30      7.08 o 
  -3   2   6      447.13      441.49      7.66 o 
  -2   2   6       43.00       47.89      2.30 o 
  -1   2   6     4092.53     3902.27     59.73 o 
   0   2   6     4993.35     4781.57    102.36 o 
   1   2   6     6362.42     6750.22    105.03 o 
   2   2   6      756.59      759.22      7.80 o 
   3   2   6       62.32       63.88      1.62 o 
   4   2   6     1721.34     1810.26     17.95 o 
   5   2   6        8.28        7.49      0.87 o 
   6   2   6      303.94      307.81      5.52 o 
   7   2   6      106.85      100.67      3.16 o 
   8   2   6       59.97       58.25      4.00 o 
   9   2   6        0.21        2.20      1.95 o 
  -8   3   6        2.31        4.08      3.89 o 
  -7   3   6        8.79       12.72      3.17 o 
  -6   3   6      123.36      139.64      5.76 o 
  -5   3   6      249.72      261.09     10.58 o 
  -4   3   6      246.93      260.45      6.68 o 
  -3   3   6       83.46       74.21      3.73 o 
  -2   3   6      297.06      299.28      4.46 o 
  -1   3   6     1150.32     1068.52     12.10 o 
   0   3   6     1412.54     1380.57     12.37 o 
   1   3   6      798.74      793.22      6.25 o 
   2   3   6       64.62       52.47      2.56 o 
   3   3   6       30.35       27.38      2.12 o 
   4   3   6        0.23        0.87      0.47 o 
   5   3   6      129.11      128.65      2.00 o 
   6   3   6       26.96       24.84      2.48 o 
   7   3   6        0.10        0.67      1.27 o 
   8   3   6       22.65       18.45      4.57 o 
   9   3   6        8.17       11.66      4.41 o 
  -7   4   6        0.71        2.02      3.22 o 
  -6   4   6      105.63      113.40      9.76 o 
  -5   4   6       48.76       46.31      4.21 o 
  -4   4   6        5.33       11.16      2.68 o 
  -3   4   6      635.21      604.27      9.15 o 
  -2   4   6      285.14      301.30      5.81 o 
  -1   4   6      330.31      312.06      6.83 o 
   0   4   6     7978.64     8200.26    132.19 o 
   1   4   6      449.68      506.49      9.24 o 
   2   4   6      100.67       83.87      2.21 o 
   3   4   6       50.06       50.66      4.25 o 
   4   4   6     2306.46     2351.01     47.30 o 
   5   4   6       61.09       62.35      1.13 o 
   6   4   6       25.65       29.19      1.27 o 
   7   4   6      132.71      137.26      5.45 o 
   8   4   6       43.08       39.98      5.73 o 
   9   4   6        1.01       -1.72      3.69 o 
  -7   5   6        0.17        1.69      3.56 o 
  -6   5   6        1.76        3.10      2.63 o 
  -5   5   6      102.85      115.51     21.32 o 
  -4   5   6      111.19      118.56      5.22 o 
  -3   5   6      128.57      118.48      5.43 o 
  -2   5   6     1084.24     1074.35     14.44 o 
  -1   5   6       85.36       79.40      3.10 o 
   0   5   6       29.28       30.58      1.04 o 
   1   5   6      492.27      483.63      4.22 o 
   2   5   6     1775.28     1721.83     14.16 o 
   3   5   6       33.99       29.50      4.01 o 
   4   5   6       14.43       17.07      2.49 o 
   5   5   6      371.07      362.62      8.70 o 
   6   5   6        0.55        0.42      0.53 o 
   7   5   6       24.70       23.32      1.35 o 
   8   5   6       32.19       32.08      3.79 o 
   9   5   6       23.98       22.53      9.10 o 
  -7   6   6       21.46       20.47      7.14 o 
  -6   6   6        3.90        9.54      3.17 o 
  -5   6   6       63.10       64.21      5.14 o 
  -4   6   6       97.59      101.46     10.10 o 
  -3   6   6       22.25       23.85      4.16 o 
  -2   6   6       52.87       48.96      4.05 o 
  -1   6   6        0.63        0.46      0.98 o 
   0   6   6     1176.35     1082.55     12.50 o 
   1   6   6       17.41       20.35      0.87 o 
   2   6   6       54.50       49.29      1.69 o 
   3   6   6      687.00      637.01     18.99 o 
   4   6   6       40.99       25.97      4.85 o 
   5   6   6       22.14       25.77      5.33 o 
   6   6   6      178.20      187.44      7.88 o 
   7   6   6       20.85       21.12      2.55 o 
   8   6   6       15.95       12.75      4.21 o 
   9   6   6        0.56        1.04      3.81 o 
  -6   7   6       61.45       56.98      6.09 o 
  -5   7   6       45.30       44.63      6.95 o 
  -4   7   6      492.12      484.37     12.14 o 
  -3   7   6        1.80       -1.36      2.34 o 
  -2   7   6      516.79      474.56      6.75 o 
  -1   7   6      185.66      176.33      3.73 o 
   0   7   6        5.39        4.79      1.08 o 
   1   7   6      202.07      192.72      2.90 o 
   2   7   6     1706.19     1739.57     18.90 o 
   3   7   6        1.86        2.11      0.63 o 
   4   7   6       31.20       29.96      2.15 o 
   5   7   6      105.58      105.98      4.85 o 
   6   7   6       63.28       54.95      7.46 o 
   7   7   6        8.99       13.03      3.69 o 
   8   7   6       45.95       46.05      9.54 o 
  -6   8   6        6.42        5.76      4.30 o 
  -5   8   6       72.89       63.24      8.52 o 
  -4   8   6       15.59       12.47     11.28 o 
  -3   8   6      310.41      310.25      9.66 o 
  -2   8   6       34.09       40.27      2.13 o 
  -1   8   6     1052.28     1022.00     13.58 o 
   0   8   6      224.54      215.92      3.99 o 
   1   8   6      309.18      297.85      3.61 o 
   2   8   6       21.67       27.46      2.19 o 
   3   8   6      695.16      680.08      7.88 o 
   4   8   6      365.21      366.66      5.33 o 
   5   8   6      120.72      122.43      1.88 o 
   6   8   6      332.00      345.31     10.22 o 
   7   8   6       34.32       40.12      8.14 o 
   8   8   6       89.94      106.62      7.50 o 
  -5   9   6        0.07        2.88      3.83 o 
  -4   9   6        0.84        1.74      2.03 o 
  -3   9   6        9.88        7.58      2.74 o 
  -2   9   6      194.19      195.56      6.18 o 
  -1   9   6       51.31       40.63      6.50 o 
   0   9   6       82.62       90.90      2.61 o 
   1   9   6      969.85      952.48     12.64 o 
   2   9   6       76.43       81.81      2.57 o 
   3   9   6      400.82      363.02      5.56 o 
   4   9   6      241.61      245.37      7.63 o 
   5   9   6      104.05      108.43      2.57 o 
   6   9   6        0.60        2.53      2.77 o 
   7   9   6        5.34        7.25      3.53 o 
  -5  10   6        0.75        2.57      2.28 o 
  -4  10   6       21.09       18.51      5.78 o 
  -3  10   6       43.59       31.99      9.61 o 
  -2  10   6       72.25       74.47      3.69 o 
  -1  10   6       89.58       97.37      3.74 o 
   0  10   6       28.61       31.33      1.94 o 
   1  10   6        3.86        7.38      2.03 o 
   2  10   6       54.61       72.60      2.61 o 
   3  10   6      122.49      132.42      3.31 o 
   4  10   6       46.68       52.26      2.62 o 
   5  10   6       13.46       12.23      1.64 o 
   6  10   6        3.95        7.54      5.49 o 
   7  10   6        0.21        2.53      3.29 o 
  -4  11   6        1.40        1.44      2.43 o 
  -3  11   6       40.25       34.97      8.22 o 
  -2  11   6       35.46       38.96      9.65 o 
  -1  11   6      116.88      114.75      5.81 o 
   0  11   6       64.80       73.91      2.70 o 
   1  11   6      157.02      159.21      3.70 o 
   2  11   6      150.60      161.07      3.84 o 
   3  11   6      240.40      239.09      3.28 o 
   4  11   6      193.13      189.37      4.45 o 
   5  11   6       39.21       39.88      1.44 o 
   6  11   6      180.99      192.43      8.18 o 
  -3  12   6       46.47       36.02      5.88 o 
  -2  12   6       33.20       37.77      4.48 o 
  -1  12   6       27.10       24.64      2.37 o 
   0  12   6       32.48       29.04      2.79 o 
   1  12   6      159.36      156.06     10.20 o 
   2  12   6        0.25       -1.72      1.77 o 
   3  12   6       37.86       38.90      1.94 o 
   4  12   6       84.62       88.43      3.34 o 
   5  12   6       17.94       22.81      3.73 o 
  -2  13   6        0.83        1.41      3.10 o 
  -1  13   6       34.76       42.86      2.64 o 
   0  13   6        6.40        7.66      2.18 o 
   1  13   6        0.14        0.99      1.85 o 
   2  13   6      192.46      204.66      7.01 o 
   3  13   6        6.14        5.68      1.89 o 
   4  13   6        0.24       -0.66      1.37 o 
   5  13   6        6.75        6.17      3.13 o 
   0  14   6       27.18       19.35      4.24 o 
   1  14   6       36.62       30.51      2.68 o 
   2  14   6       34.41       38.36      7.09 o 
   3  14   6       19.03       14.37      2.59 o 
   4  14   6       49.14       51.43      7.74 o 
  -3 -12   7       33.22       33.80      4.79 o 
  -2 -12   7       56.75       71.99      4.80 o 
  -1 -12   7      120.35      133.01      6.14 o 
   0 -12   7        8.32        4.16      3.65 o 
   1 -12   7       29.44       36.59      6.49 o 
  -5 -11   7       10.71       10.21      3.68 o 
  -4 -11   7       28.11       35.48      4.52 o 
  -3 -11   7       57.14       45.87      6.43 o 
  -2 -11   7        1.61        1.18      2.79 o 
  -1 -11   7      101.38      119.85      8.78 o 
   0 -11   7       43.53       27.21     16.01 o 
   1 -11   7        0.47        2.81      6.81 o 
   2 -11   7       17.38       17.36      5.29 o 
   3 -11   7        3.49        6.81      4.89 o 
  -6 -10   7       59.70       46.29      9.86 o 
  -5 -10   7       54.75       59.32      6.01 o 
  -4 -10   7      141.34      160.76      3.73 o 
  -3 -10   7      100.38      101.19     12.20 o 
  -2 -10   7       30.59       34.20     12.77 o 
  -1 -10   7      122.02      138.05      8.43 o 
   0 -10   7        2.65        4.69      2.48 o 
   1 -10   7        3.62       -0.20      3.05 o 
   2 -10   7       62.85       60.44     11.02 o 
   3 -10   7        3.93       -0.48      6.17 o 
   4 -10   7       20.18       20.84      5.69 o 
  -6  -9   7       60.93       60.96      5.93 o 
  -5  -9   7       42.83       47.66      5.29 o 
  -4  -9   7       33.33       30.72      2.15 o 
  -3  -9   7       44.70       44.91      3.01 o 
  -2  -9   7       13.12       24.21      6.07 o 
  -1  -9   7      134.35      144.81      5.89 o 
   0  -9   7      185.61      187.08     12.12 o 
   1  -9   7       56.98       62.01      9.34 o 
   2  -9   7       20.81       24.13      4.65 o 
   3  -9   7       27.58       26.09      8.78 o 
   4  -9   7        9.57       13.99      8.14 o 
   5  -9   7        7.85       11.50      5.17 o 
  -7  -8   7       16.91       17.12      4.41 o 
  -6  -8   7       36.42       38.20      8.38 o 
  -5  -8   7      156.70      146.66     11.74 o 
  -4  -8   7        2.95        3.29      3.09 o 
  -3  -8   7       53.88       70.30      5.01 o 
  -2  -8   7     2819.79     2787.59     94.40 o 
  -1  -8   7        1.94       -0.94      2.28 o 
   0  -8   7       76.40       87.76     10.96 o 
   1  -8   7      196.45      186.82      7.90 o 
   2  -8   7      365.60      371.24     18.72 o 
   3  -8   7       37.88       42.05      5.25 o 
   4  -8   7       60.65       54.07      9.90 o 
   5  -8   7       84.55       84.77      7.50 o 
  -7  -7   7      105.45      104.57      7.82 o 
  -6  -7   7       79.61       81.13     12.12 o 
  -5  -7   7       23.62       28.74      4.09 o 
  -4  -7   7       11.91       12.47      5.61 o 
  -3  -7   7      370.59      413.89     16.07 o 
  -2  -7   7      275.35      299.09     13.43 o 
  -1  -7   7      145.06      153.76      8.46 o 
   0  -7   7      119.54      120.26      8.50 o 
   1  -7   7        9.25        7.82      5.13 o 
   2  -7   7      424.65      429.16     11.70 o 
   3  -7   7      104.50       94.51      9.82 o 
   4  -7   7      167.32      153.83      2.77 o 
   5  -7   7        9.03        6.80      1.68 o 
   6  -7   7        2.01        0.41      1.70 o 
  -7  -6   7       11.41       12.46      3.36 o 
  -6  -6   7       98.98      104.23      6.85 o 
  -5  -6   7      285.99      280.85      6.05 o 
  -4  -6   7        0.95       -0.50      1.55 o 
  -3  -6   7       32.43       33.23      3.61 o 
  -2  -6   7     1246.55     1235.93     24.93 o 
  -1  -6   7        1.33        0.94      1.92 o 
   0  -6   7       11.01       11.64      2.20 o 
   1  -6   7      651.74      617.06     18.40 o 
   2  -6   7      438.89      471.93     16.39 o 
   3  -6   7       17.31       16.00      3.37 o 
   4  -6   7        0.11        1.33      1.12 o 
   5  -6   7       41.37       41.35      3.89 o 
   6  -6   7        0.20       -1.44      2.90 o 
   7  -6   7        4.28        6.36      5.08 o 
  -8  -5   7        5.08        7.49      3.37 o 
  -7  -5   7      194.62      188.01      6.73 o 
  -6  -5   7        6.26        4.45      3.58 o 
  -5  -5   7        1.76        0.53      2.97 o 
  -4  -5   7      607.18      572.19      8.86 o 
  -3  -5   7       41.19       39.86      4.17 o 
  -2  -5   7       50.58       48.94      3.45 o 
  -1  -5   7     1535.81     1533.90     29.50 o 
   0  -5   7      220.28      209.91      8.22 o 
   1  -5   7      129.20      127.54      4.57 o 
   2  -5   7        0.73        0.96      1.96 o 
   3  -5   7      426.00      396.55     20.40 o 
   4  -5   7      247.92      237.24      5.36 o 
   5  -5   7        0.01       -1.82      3.33 o 
   6  -5   7        8.42        7.83      4.26 o 
   7  -5   7        0.00       -0.60      2.67 o 
  -8  -4   7        7.23        5.37      2.93 o 
  -7  -4   7        1.10       -2.35      2.71 o 
  -6  -4   7       41.36       45.47      8.50 o 
  -5  -4   7       98.93       96.89      5.98 o 
  -4  -4   7        9.67        9.51      2.44 o 
  -3  -4   7     1137.47     1144.58     17.32 o 
  -2  -4   7       49.79       36.73      2.49 o 
  -1  -4   7      407.97      442.59     12.59 o 
   0  -4   7       21.20       21.55      1.28 o 
   1  -4   7      404.84      363.14      7.29 o 
   2  -4   7       46.81       29.21      7.86 o 
   3  -4   7       46.68       47.54      1.74 o 
   4  -4   7        4.85        4.42      1.38 o 
   5  -4   7        6.44        6.12      2.71 o 
   6  -4   7       16.57       12.69      3.45 o 
   7  -4   7        1.05        0.81      2.55 o 
  -8  -3   7       99.04       99.98      5.13 o 
  -7  -3   7       60.15       63.67      4.61 o 
  -6  -3   7      107.86      105.61      4.12 o 
  -5  -3   7      113.37      108.41      7.27 o 
  -4  -3   7     1818.09     1819.35     26.69 o 
  -3  -3   7        3.96        1.65      1.41 o 
  -2  -3   7      259.92      243.66      6.79 o 
  -1  -3   7     1097.11     1070.72     19.84 o 
   0  -3   7     1778.40     2195.63     27.80 o 
   1  -3   7      803.09      790.26     13.23 o 
   2  -3   7       37.05       53.99      4.99 o 
   3  -3   7        1.43        2.89      1.34 o 
   4  -3   7        5.94        5.79      1.23 o 
   5  -3   7        0.07       -0.30      1.36 o 
   6  -3   7       50.10       49.36      3.51 o 
   7  -3   7        4.18        6.73      3.78 o 
   8  -3   7       19.40       20.87      6.75 o 
  -8  -2   7        4.67        5.09      3.42 o 
  -7  -2   7       59.41       57.00      3.95 o 
  -6  -2   7      120.33      110.00      4.35 o 
  -5  -2   7       95.47       93.83      4.39 o 
  -4  -2   7      178.54      178.11      5.29 o 
  -3  -2   7      449.39      416.19      7.29 o 
  -2  -2   7      592.80      713.74      9.91 o 
  -1  -2   7      309.47      266.97      6.53 o 
   0  -2   7       23.78       24.48      1.84 o 
   1  -2   7     1170.10     1210.49     10.72 o 
   2  -2   7     1905.38     2101.41     28.96 o 
   3  -2   7      470.42      497.80      9.30 o 
   4  -2   7       73.01       77.44      3.19 o 
   5  -2   7        1.08        0.92      2.18 o 
   6  -2   7       35.00       32.31      4.05 o 
   7  -2   7       18.29       20.20      2.40 o 
   8  -2   7        0.08        2.37      2.53 o 
  -8  -1   7      258.54      252.36      8.18 o 
  -7  -1   7       42.24       44.11      3.78 o 
  -6  -1   7      118.94      119.98      8.10 o 
  -5  -1   7       21.02       24.25      3.08 o 
  -4  -1   7      242.51      236.25      5.03 o 
  -3  -1   7     1161.89     1133.97     16.44 o 
  -2  -1   7      400.51      355.87      8.60 o 
  -1  -1   7      125.31      106.97      3.55 o 
   0  -1   7      765.76      690.01     22.93 o 
   1  -1   7      617.49      624.79      5.43 o 
   2  -1   7       12.59       13.46      1.11 o 
   3  -1   7       95.43       99.48      2.90 o 
   4  -1   7       56.81       72.33      2.57 o 
   5  -1   7       66.84       77.89      4.60 o 
   6  -1   7      101.95      106.30      3.04 o 
   7  -1   7        0.18        2.23      1.97 o 
   8  -1   7        8.85        9.28      3.76 o 
  -8   0   7       21.08       20.94      4.53 o 
  -7   0   7        0.08        3.55      2.49 o 
  -6   0   7       66.63       80.91     10.00 o 
  -5   0   7       75.83       76.74      4.30 o 
  -4   0   7      784.54      758.87     20.24 o 
  -3   0   7       78.89       70.13      4.01 o 
  -2   0   7      412.57      463.88      6.95 o 
  -1   0   7      605.65      517.19      8.40 o 
   0   0   7      840.14      797.77      7.05 o 
   1   0   7      221.78      243.70      3.04 o 
   2   0   7      405.27      369.45      3.99 o 
   3   0   7        8.79        6.86      1.47 o 
   4   0   7       53.73       53.35      1.74 o 
   5   0   7       31.01       32.84      1.53 o 
   6   0   7      512.52      515.06      8.19 o 
   7   0   7        4.17        3.22      1.83 o 
   8   0   7       23.40       16.00      3.72 o 
  -8   1   7       27.39       18.96      7.25 o 
  -7   1   7       76.26       82.76      4.80 o 
  -6   1   7       56.49       57.66      3.82 o 
  -5   1   7       76.10       76.69      6.77 o 
  -4   1   7       20.16       22.63      2.85 o 
  -3   1   7      775.32      736.32     13.63 o 
  -2   1   7        4.46        3.39      1.49 o 
  -1   1   7      305.83      332.43      6.04 o 
   0   1   7     5014.25     4854.20     63.69 o 
   1   1   7      185.19      193.73      1.80 o 
   2   1   7      235.45      221.80      2.09 o 
   3   1   7      274.04      270.70      3.46 o 
   4   1   7      336.66      327.21      3.56 o 
   5   1   7       56.99       58.36      2.21 o 
   6   1   7       17.44       15.81      1.72 o 
   7   1   7       23.84       23.46      2.07 o 
   8   1   7       50.62       55.07      2.72 o 
   9   1   7        1.94        2.21      1.88 o 
  -8   2   7       16.56       16.47      5.45 o 
  -7   2   7        0.49        2.94      3.53 o 
  -6   2   7        5.39        7.90      2.62 o 
  -5   2   7      354.12      366.84      8.95 o 
  -4   2   7        1.36        1.80      1.75 o 
  -3   2   7       63.35       58.16      7.72 o 
  -2   2   7     3743.11     3706.44     59.75 o 
  -1   2   7     2196.34     2222.69     30.11 o 
   0   2   7       22.32       23.40      1.16 o 
   1   2   7      361.58      395.82      3.50 o 
   2   2   7     1003.91      966.45     11.02 o 
   3   2   7      597.45      575.89      4.66 o 
   4   2   7     1132.60     1242.13     14.56 o 
   5   2   7      286.98      289.30      4.35 o 
   6   2   7       39.41       48.19      5.08 o 
   7   2   7       18.97       15.68      1.46 o 
   8   2   7       28.32       25.33      2.50 o 
   9   2   7        0.99        0.47      2.48 o 
  -7   3   7       75.30       68.24      8.26 o 
  -6   3   7       15.07       16.31      3.09 o 
  -5   3   7       30.51       26.75      3.53 o 
  -4   3   7      168.80      160.75      8.80 o 
  -3   3   7      178.52      154.53      3.93 o 
  -2   3   7        7.53        4.74      1.36 o 
  -1   3   7     1168.68     1255.42     17.75 o 
   0   3   7       60.89       44.44      2.15 o 
   1   3   7      117.34      117.25      1.74 o 
   2   3   7       31.39       37.07      1.49 o 
   3   3   7     1210.42     1211.52     20.68 o 
   4   3   7       72.03       70.11      1.10 o 
   5   3   7      114.10      122.73      1.73 o 
   6   3   7      410.91      423.69      5.97 o 
   7   3   7        2.46        2.43      1.38 o 
   8   3   7       19.54       19.95      2.36 o 
   9   3   7        2.15        3.37      6.57 o 
  -7   4   7       10.61       12.44      4.34 o 
  -6   4   7        8.71        8.31      3.48 o 
  -5   4   7      349.86      346.02      8.05 o 
  -4   4   7        1.88       -3.45      3.45 o 
  -3   4   7       25.15       23.28      2.25 o 
  -2   4   7     3945.98     3887.03     63.02 o 
  -1   4   7        6.39        3.37      1.06 o 
   0   4   7      723.38      777.33     11.67 o 
   1   4   7     1755.62     1724.99     15.51 o 
   2   4   7     1774.53     1777.91     16.00 o 
   3   4   7      181.09      180.77      7.38 o 
   4   4   7       19.64       20.72      2.57 o 
   5   4   7      208.94      241.77      6.69 o 
   6   4   7      101.94      104.61      2.10 o 
   7   4   7       17.31       14.27      1.42 o 
   8   4   7       10.04        7.71      5.03 o 
   9   4   7        1.07        2.85      6.69 o 
  -7   5   7       37.29       38.86      5.58 o 
  -6   5   7       40.39       49.92      4.30 o 
  -5   5   7        1.39        1.60      2.27 o 
  -4   5   7      634.46      627.65     12.81 o 
  -3   5   7        0.25        1.47      2.05 o 
  -2   5   7      236.48      232.73      5.45 o 
  -1   5   7     1977.96     1998.79     48.72 o 
   0   5   7      288.13      271.30      4.84 o 
   1   5   7     1291.43     1243.06     16.04 o 
   2   5   7        0.08        0.74      0.46 o 
   3   5   7      529.63      521.15      7.40 o 
   4   5   7      494.33      494.05     14.63 o 
   5   5   7      104.34      108.54      7.86 o 
   6   5   7        2.52        1.88      4.17 o 
   7   5   7       12.84       11.45      1.76 o 
   8   5   7        9.04       10.78      4.01 o 
   9   5   7        0.01       -2.53      3.97 o 
  -7   6   7       13.46       21.60      5.85 o 
  -6   6   7       22.92       25.93      6.71 o 
  -5   6   7       17.12       17.49      3.83 o 
  -4   6   7       19.39       24.45      2.93 o 
  -3   6   7       96.19      100.00     11.14 o 
  -2   6   7      560.54      523.88     10.30 o 
  -1   6   7      585.62      574.56     11.78 o 
   0   6   7      146.30      146.10      2.39 o 
   1   6   7      529.20      499.51      6.47 o 
   2   6   7      226.67      235.26      2.37 o 
   3   6   7        3.33        3.59      2.00 o 
   4   6   7      361.13      379.66      8.78 o 
   5   6   7        3.18        2.49      2.28 o 
   6   6   7      196.85      198.77      7.25 o 
   7   6   7        1.80        2.28      2.97 o 
   8   6   7        0.84        4.25      6.21 o 
   9   6   7        0.32       -2.49      6.93 o 
  -6   7   7       68.46       65.52      6.55 o 
  -5   7   7      113.91      124.27      5.71 o 
  -4   7   7      529.40      513.37     12.99 o 
  -3   7   7       25.00       26.45      2.77 o 
  -2   7   7      131.16      125.18      3.28 o 
  -1   7   7      629.04      594.91      7.46 o 
   0   7   7      184.05      166.32      3.29 o 
   1   7   7       25.77       25.95      1.20 o 
   2   7   7       82.31       84.27      3.42 o 
   3   7   7       48.08       45.73      0.94 o 
   4   7   7      328.39      339.82      8.54 o 
   5   7   7       16.94       17.16      5.21 o 
   6   7   7       27.88       34.19      4.01 o 
   7   7   7        0.51       -3.17      5.45 o 
   8   7   7        0.01       -1.76      3.53 o 
  -6   8   7       51.69       55.21      9.10 o 
  -5   8   7        9.44       16.72      3.62 o 
  -4   8   7       40.53       51.26      6.41 o 
  -3   8   7      585.71      569.53      9.18 o 
  -2   8   7     1125.23     1060.60     16.96 o 
  -1   8   7     1818.47     1776.10     22.45 o 
   0   8   7      337.96      333.00      5.78 o 
   1   8   7        8.59        7.86      1.82 o 
   2   8   7     1242.88     1233.02     11.10 o 
   3   8   7       47.18       47.86      1.24 o 
   4   8   7      456.07      460.78     15.95 o 
   5   8   7        0.01        1.44      4.09 o 
   6   8   7       46.05       35.75      7.29 o 
   7   8   7        0.22        3.41      3.21 o 
   8   8   7       20.80       19.76      8.14 o 
  -5   9   7        0.01        0.27      5.59 o 
  -4   9   7        0.04       -1.96      1.96 o 
  -3   9   7      141.07      146.92      4.67 o 
  -2   9   7       10.24        9.62      2.16 o 
  -1   9   7      377.82      370.76      5.91 o 
   0   9   7       14.60       16.32      1.45 o 
   1   9   7      659.25      674.59      7.89 o 
   2   9   7      290.73      290.27      6.33 o 
   3   9   7       50.49       48.63      1.89 o 
   4   9   7       52.09       48.80      3.00 o 
   5   9   7       32.64       32.83      3.85 o 
   6   9   7        3.72        5.49      3.09 o 
   7   9   7       10.42       12.75      6.81 o 
  -4  10   7       25.27       25.34      3.40 o 
  -3  10   7       60.32       55.14      9.80 o 
  -2  10   7       82.35       91.13      4.53 o 
  -1  10   7       40.98       38.00      2.86 o 
   0  10   7       36.27       39.75      1.94 o 
   1  10   7        6.96        6.95      1.64 o 
   2  10   7      152.34      148.21      6.51 o 
   3  10   7        1.80       -0.07      1.66 o 
   4  10   7       86.70       90.92      1.96 o 
   5  10   7       98.96       93.26      5.75 o 
   6  10   7       56.71       44.45      4.85 o 
   7  10   7       14.43       16.55      4.33 o 
  -4  11   7       25.49       21.13      4.72 o 
  -3  11   7      124.95      125.35      5.03 o 
  -2  11   7        3.26        5.88      2.55 o 
  -1  11   7       45.31       51.48      4.78 o 
   0  11   7      279.07      270.91      8.11 o 
   1  11   7        0.09        0.34      1.88 o 
   2  11   7       31.18       36.22      4.30 o 
   3  11   7      221.84      220.69      6.63 o 
   4  11   7       75.36       73.71      2.86 o 
   5  11   7        1.55       -0.68      4.45 o 
   6  11   7       33.71       26.98      7.62 o 
  -3  12   7        2.39        6.06      3.17 o 
  -2  12   7       33.21       30.35      3.17 o 
  -1  12   7        9.05       11.51      2.14 o 
   0  12   7        8.03       10.58      2.01 o 
   1  12   7       97.31       97.91      6.22 o 
   2  12   7       83.15       78.80      3.46 o 
   3  12   7        9.92        7.37      2.74 o 
   4  12   7        3.05        2.71      1.60 o 
   5  12   7       11.93       14.19      6.13 o 
  -1  13   7        7.23        6.30      3.33 o 
   0  13   7      342.91      369.97     13.86 o 
   1  13   7        0.04       -0.48      2.76 o 
   2  13   7       66.30       73.05      3.14 o 
   3  13   7       12.47       11.92      1.67 o 
   4  13   7        1.33        5.53      5.09 o 
   5  13   7        0.28       -2.36      2.97 o 
   1  14   7       26.26       23.05      4.42 o 
   2  14   7        3.04        1.44      4.37 o 
   3  14   7        9.11        7.95      2.29 o 
  -2 -12   8       20.61       16.90      4.79 o 
  -1 -12   8       15.70       16.95      3.66 o 
   0 -12   8        9.89       12.51      3.55 o 
  -4 -11   8       27.68       26.32      4.56 o 
  -3 -11   8       35.48       35.04      3.75 o 
  -2 -11   8       57.57       69.57      7.84 o 
  -1 -11   8       15.58       15.41      3.25 o 
   0 -11   8        8.69        9.62      3.07 o 
   1 -11   8       16.62       14.16      4.14 o 
   2 -11   8        0.11       -0.24      6.41 o 
  -5 -10   8        0.08        4.73      3.97 o 
  -4 -10   8        1.94       -1.91      2.92 o 
  -3 -10   8        0.02        2.31      2.87 o 
  -2 -10   8        0.31        0.52      3.60 o 
  -1 -10   8        6.05        5.82      3.11 o 
   0 -10   8       33.48       37.50      4.38 o 
   1 -10   8       65.48       63.22      4.41 o 
   2 -10   8       10.65       13.43      4.65 o 
   3 -10   8        0.37       -3.65      7.25 o 
  -6  -9   8        1.23        2.73      3.81 o 
  -5  -9   8       15.76       14.47      7.54 o 
  -4  -9   8      194.92      183.98     14.15 o 
  -3  -9   8        6.17        6.35      1.73 o 
  -2  -9   8       54.00       61.79      6.29 o 
  -1  -9   8       15.71       15.95      3.31 o 
   0  -9   8        3.13        4.02      2.28 o 
   1  -9   8       36.41       42.29      5.17 o 
   2  -9   8      112.63      115.24     12.31 o 
   3  -9   8       36.69       41.48      5.77 o 
   4  -9   8       72.58       77.36     12.43 o 
  -6  -8   8       83.54       70.22     10.66 o 
  -5  -8   8        1.14        4.89      3.45 o 
  -4  -8   8      392.49      393.81     12.35 o 
  -3  -8   8       25.20       18.52      6.61 o 
  -2  -8   8       49.37       60.50      7.42 o 
  -1  -8   8       62.71       68.05      5.69 o 
   0  -8   8        0.01       -1.06      2.49 o 
   1  -8   8        0.76        7.34      6.05 o 
   2  -8   8     1088.18     1006.30     25.29 o 
   3  -8   8       61.05       73.35     10.54 o 
   4  -8   8        0.30       -3.77      3.77 o 
   5  -8   8        4.94        2.12      6.85 o 
  -7  -7   8        5.29        2.92      4.25 o 
  -6  -7   8        0.35        1.16      2.10 o 
  -5  -7   8        1.25        2.16      5.25 o 
  -4  -7   8       43.54       39.88      7.74 o 
  -3  -7   8       62.58       63.81      4.85 o 
  -2  -7   8        2.78        2.93      2.69 o 
  -1  -7   8       52.51       51.14      3.68 o 
   0  -7   8      141.87      146.82      5.22 o 
   1  -7   8        1.43        0.52      2.45 o 
   2  -7   8      476.39      448.04     18.40 o 
   3  -7   8       48.49       56.60      5.21 o 
   4  -7   8        3.30        1.83      2.85 o 
   5  -7   8       15.50       13.59      7.46 o 
   6  -7   8        5.31        6.57      4.33 o 
  -7  -6   8        4.32        5.38      3.17 o 
  -6  -6   8       11.89        8.54      2.92 o 
  -5  -6   8        1.76        4.11      2.58 o 
  -4  -6   8      420.61      367.47      7.15 o 
  -3  -6   8      248.08      249.63     12.55 o 
  -2  -6   8       14.73       14.07      5.25 o 
  -1  -6   8       68.89       81.63      8.90 o 
   0  -6   8       31.01       29.10      5.81 o 
   1  -6   8       75.28       80.24      7.62 o 
   2  -6   8      268.40      261.33      8.14 o 
   3  -6   8      119.13      119.81      6.01 o 
   4  -6   8       16.56       11.55      2.93 o 
   5  -6   8       95.22       90.17      6.61 o 
   6  -6   8       15.67       13.79      2.79 o 
  -7  -5   8       29.90       32.49      4.27 o 
  -6  -5   8       26.35       20.22      3.50 o 
  -5  -5   8      293.40      283.24      7.43 o 
  -4  -5   8       46.02       46.73      3.27 o 
  -3  -5   8       73.64       77.28      3.11 o 
  -2  -5   8       15.56       14.79      2.85 o 
  -1  -5   8       15.53        5.26      6.35 o 
   0  -5   8      652.37      517.70    104.21 o 
   1  -5   8      624.65      651.01     18.04 o 
   2  -5   8        0.15       -2.49      3.81 o 
   3  -5   8      111.79      105.80      5.73 o 
   4  -5   8        9.35        6.75      1.63 o 
   5  -5   8        0.55        2.44      1.46 o 
   6  -5   8        9.93       10.83      2.11 o 
   7  -5   8       14.02        8.00      2.62 o 
  -8  -4   8        0.49       -1.44      3.20 o 
  -7  -4   8       24.95       23.58      5.49 o 
  -6  -4   8       19.96       20.99      3.47 o 
  -5  -4   8       18.33       23.04      3.75 o 
  -4  -4   8       44.83       42.98      3.42 o 
  -3  -4   8      195.06      193.57      5.35 o 
  -2  -4   8       14.05       13.02      1.77 o 
  -1  -4   8      360.22      380.98      8.42 o 
   0  -4   8       43.74       39.68      1.18 o 
   1  -4   8       83.10       84.41      9.74 o 
   2  -4   8      178.18      149.24     24.71 o 
   3  -4   8       49.50       59.12      3.35 o 
   4  -4   8       18.38       15.47      2.08 o 
   5  -4   8       24.07       25.52      1.63 o 
   6  -4   8        0.03       -0.02      1.44 o 
   7  -4   8        1.40        1.80      2.61 o 
  -8  -3   8       49.35       35.01     11.70 o 
  -7  -3   8       14.83       14.63      3.60 o 
  -6  -3   8      240.63      226.80      7.50 o 
  -5  -3   8       37.86       37.94      5.15 o 
  -4  -3   8       46.33       40.62      2.71 o 
  -3  -3   8      437.32      428.80      6.93 o 
  -2  -3   8       63.86       99.61      4.17 o 
  -1  -3   8       76.71       99.94      2.77 o 
   0  -3   8      225.54      304.79      4.32 o 
   1  -3   8      556.59      702.51     10.18 o 
   2  -3   8        3.42        7.34      1.13 o 
   3  -3   8      534.45      538.97      6.04 o 
   4  -3   8       16.31       16.93      1.44 o 
   5  -3   8        0.00        0.20      1.39 o 
   6  -3   8       14.16       11.07      2.54 o 
   7  -3   8        2.33       -0.62      1.34 o 
   8  -3   8       33.29       25.10      6.11 o 
  -8  -2   8        9.79        3.65      3.53 o 
  -7  -2   8      101.32      115.61      5.24 o 
  -6  -2   8       13.35       12.30      2.65 o 
  -5  -2   8       82.37       85.05      6.17 o 
  -4  -2   8      533.09      510.12      8.48 o 
  -3  -2   8       88.19       81.74      2.97 o 
  -2  -2   8      214.33      218.00      6.07 o 
  -1  -2   8       56.44       57.62      2.71 o 
   0  -2   8      654.79      694.32     14.89 o 
   1  -2   8       34.78       26.27      2.14 o 
   2  -2   8     1163.37     1230.44     27.54 o 
   3  -2   8       23.43       25.09      2.71 o 
   4  -2   8       38.72       37.13      1.80 o 
   5  -2   8      112.85      111.85      2.74 o 
   6  -2   8       88.63       89.48      2.82 o 
   7  -2   8       34.91       42.30      3.23 o 
   8  -2   8       15.84       19.85      3.54 o 
  -8  -1   8        4.88        4.91      3.71 o 
  -7  -1   8        5.54        5.74      4.53 o 
  -6  -1   8       30.16       29.47      3.92 o 
  -5  -1   8       75.07       73.86      4.65 o 
  -4  -1   8       37.31       33.48      3.25 o 
  -3  -1   8       18.86       26.26      3.03 o 
  -2  -1   8      701.72      678.20     11.78 o 
  -1  -1   8      136.32      128.10      3.02 o 
   0  -1   8      192.21      187.28      2.38 o 
   1  -1   8       60.01       66.81      2.75 o 
   2  -1   8      226.13      262.41      2.79 o 
   3  -1   8      194.99      210.06      4.18 o 
   4  -1   8      253.18      266.68      6.11 o 
   5  -1   8       24.39       31.54      1.91 o 
   6  -1   8       25.78       28.23      2.12 o 
   7  -1   8       12.89       13.28      2.16 o 
   8  -1   8        9.03        9.29      2.09 o 
  -8   0   8        0.70       -2.28      3.44 o 
  -7   0   8        9.77       11.40      5.30 o 
  -6   0   8      429.91      437.17     11.29 o 
  -5   0   8      100.12      107.25      9.40 o 
  -4   0   8      966.67      961.40     16.57 o 
  -3   0   8       10.55       13.51      1.86 o 
  -2   0   8       28.35       30.72      2.26 o 
  -1   0   8        2.72        3.47      1.28 o 
   0   0   8        0.86       -0.18      0.79 o 
   1   0   8      351.76      320.02      3.83 o 
   2   0   8      208.97      231.84      2.75 o 
   3   0   8      208.93      199.41      3.27 o 
   4   0   8        2.93       10.56      4.97 o 
   5   0   8       39.72       39.71      1.95 o 
   6   0   8        0.73        1.50      1.26 o 
   7   0   8       29.30       24.79      2.35 o 
   8   0   8        0.15        1.53      1.63 o 
  -8   1   8        1.48        0.25      3.31 o 
  -7   1   8        7.81        8.54      5.20 o 
  -6   1   8      157.38      158.03      9.42 o 
  -5   1   8        1.28        2.61      2.46 o 
  -4   1   8      671.61      666.23     12.65 o 
  -3   1   8        1.38        3.53      2.81 o 
  -2   1   8      347.65      313.37      5.39 o 
  -1   1   8      279.03      259.63      4.29 o 
   0   1   8      194.44      171.84      3.12 o 
   1   1   8      115.37      131.08      1.39 o 
   2   1   8       57.55       58.73      2.12 o 
   3   1   8        4.78        4.16      0.53 o 
   4   1   8      137.86      137.76      3.79 o 
   5   1   8        8.46        9.29      2.46 o 
   6   1   8      200.48      206.62      4.18 o 
   7   1   8      193.95      192.15      5.03 o 
   8   1   8       13.26       11.80      2.73 o 
  -7   2   8       22.22       16.30      4.31 o 
  -6   2   8        7.25        7.66      4.74 o 
  -5   2   8       18.06       17.64      3.30 o 
  -4   2   8      492.00      486.02      8.75 o 
  -3   2   8        1.26        2.15      1.59 o 
  -2   2   8      121.66      114.43      3.54 o 
  -1   2   8       10.52        7.00      2.04 o 
   0   2   8      106.82      108.17      2.62 o 
   1   2   8      387.45      389.89      3.30 o 
   2   2   8     1495.71     1556.43     15.31 o 
   3   2   8       73.48       83.51      1.53 o 
   4   2   8       37.02       41.70      1.58 o 
   5   2   8      257.04      256.22      4.79 o 
   6   2   8      158.98      166.68      3.09 o 
   7   2   8        9.10        7.48      1.85 o 
   8   2   8       47.61       58.40      2.64 o 
   9   2   8       18.71       21.92      8.38 o 
  -7   3   8        0.60       -1.48      2.76 o 
  -6   3   8      135.73      143.32     23.57 o 
  -5   3   8        8.66        9.60      2.52 o 
  -4   3   8      111.37      113.07      4.11 o 
  -3   3   8       99.61      111.89      3.54 o 
  -2   3   8      532.32      574.18     15.39 o 
  -1   3   8       68.24       87.30      6.15 o 
   0   3   8       33.84       42.60      1.67 o 
   1   3   8      497.04      501.17      4.11 o 
   2   3   8      701.16      716.28     11.37 o 
   3   3   8       72.19       61.87      1.61 o 
   4   3   8      159.49      181.71      1.64 o 
   5   3   8        1.10        0.99      0.77 o 
   6   3   8        2.07        2.53      0.94 o 
   7   3   8       86.14       88.96      2.83 o 
   8   3   8       77.74       77.97      2.64 o 
   9   3   8        0.03        2.00      3.73 o 
  -7   4   8        7.18        3.72      3.81 o 
  -6   4   8       95.23       91.96      7.44 o 
  -5   4   8       33.64       33.65      5.08 o 
  -4   4   8        6.77        7.77      2.24 o 
  -3   4   8      124.56      121.82      4.61 o 
  -2   4   8       29.24       30.90      2.08 o 
  -1   4   8      323.13      329.38      3.84 o 
   0   4   8       80.55       87.32      2.53 o 
   1   4   8        0.52        0.56      0.55 o 
   2   4   8     1605.83     1659.67     13.67 o 
   3   4   8     1001.94     1023.40     14.30 o 
   4   4   8        5.55       10.06      2.28 o 
   5   4   8       87.06       91.27      7.29 o 
   6   4   8       64.14       61.76      1.47 o 
   7   4   8        0.22        1.50      0.81 o 
   8   4   8       11.31       16.03      4.25 o 
   9   4   8        6.15       10.38      4.45 o 
  -7   5   8        1.50       -0.27      2.80 o 
  -6   5   8       33.33       43.00      7.36 o 
  -5   5   8      114.56      131.15      5.39 o 
  -4   5   8       26.29       25.06      5.01 o 
  -3   5   8      156.83      159.16     11.08 o 
  -2   5   8       26.50       33.02      4.89 o 
  -1   5   8      460.83      481.79      6.56 o 
   0   5   8      295.22      269.03      3.05 o 
   1   5   8      550.61      518.80     12.06 o 
   2   5   8       86.74       93.34      1.62 o 
   3   5   8      432.87      466.81      7.68 o 
   4   5   8       10.29        9.10      2.36 o 
   5   5   8        9.23        9.58      2.65 o 
   6   5   8       55.13       47.66      7.01 o 
   7   5   8       13.15       17.32      3.77 o 
   8   5   8       28.27       28.02      8.02 o 
   9   5   8        0.30       -1.36      6.33 o 
  -6   6   8       48.67       51.59      4.79 o 
  -5   6   8        7.29        7.74      2.84 o 
  -4   6   8       14.86       15.21      3.37 o 
  -3   6   8      160.37      162.57      4.70 o 
  -2   6   8       14.72       16.20      1.62 o 
  -1   6   8      237.37      235.31      5.30 o 
   0   6   8       81.32       73.94      2.17 o 
   1   6   8      150.84      158.41      2.00 o 
   2   6   8       51.14       58.44      1.22 o 
   3   6   8       20.79       13.78      2.90 o 
   4   6   8       40.84       43.65      3.45 o 
   5   6   8       34.27       29.34      5.77 o 
   6   6   8       63.48       71.95      4.93 o 
   7   6   8       15.98       19.72      6.89 o 
   8   6   8       26.82       27.10      4.93 o 
  -6   7   8       18.10       17.06      4.70 o 
  -5   7   8       34.28       51.96     13.67 o 
  -4   7   8       83.56       95.07      5.85 o 
  -3   7   8      137.13      132.12     14.51 o 
  -2   7   8      463.78      437.80      9.65 o 
  -1   7   8        2.86        3.82      1.23 o 
   0   7   8        9.07        8.31      1.26 o 
   1   7   8        0.19        0.52      0.90 o 
   2   7   8      326.10      321.70      3.48 o 
   3   7   8        6.74        4.35      0.59 o 
   4   7   8      161.78      166.26      9.42 o 
   5   7   8        0.29       -1.08      2.28 o 
   6   7   8      179.95      168.99     11.62 o 
   7   7   8       23.35       19.44      4.13 o 
   8   7   8        3.83        2.89      6.25 o 
  -5   8   8        8.52        5.84      3.83 o 
  -4   8   8      145.19      142.89     11.04 o 
  -3   8   8      378.87      379.58      8.84 o 
  -2   8   8       24.86       25.20      2.28 o 
  -1   8   8      140.72      158.08      4.50 o 
   0   8   8     1512.56     1479.40     21.53 o 
   1   8   8      377.00      376.32      5.36 o 
   2   8   8     1055.62     1046.36     10.42 o 
   3   8   8      118.84      132.51      5.91 o 
   4   8   8        6.26        8.50      2.73 o 
   5   8   8        4.10        3.69      2.73 o 
   6   8   8      306.89      320.22     10.42 o 
   7   8   8        0.55       -2.04      5.49 o 
   8   8   8        8.03        5.85      4.01 o 
  -5   9   8        8.75        8.60      4.36 o 
  -4   9   8        1.96        5.98      3.31 o 
  -3   9   8       60.70       60.50      4.38 o 
  -2   9   8       24.31       25.05      2.34 o 
  -1   9   8       72.66       71.04      3.29 o 
   0   9   8       55.30       57.62      3.63 o 
   1   9   8       59.92       63.10      3.97 o 
   2   9   8      548.43      563.33      5.58 o 
   3   9   8      233.46      232.41      3.83 o 
   4   9   8       18.44       20.32      3.37 o 
   5   9   8       40.21       36.84      7.13 o 
   6   9   8       39.97       44.49      8.10 o 
   7   9   8       31.93       31.62      4.93 o 
  -4  10   8       62.63       62.32      4.53 o 
  -3  10   8        2.94        5.18      3.30 o 
  -2  10   8        0.48        2.82      1.59 o 
  -1  10   8        0.13        3.84      2.11 o 
   0  10   8        0.22        2.11      1.69 o 
   1  10   8       40.86       39.25      2.25 o 
   2  10   8        9.71        7.46      1.62 o 
   3  10   8      217.41      216.77      3.77 o 
   4  10   8        5.68        3.35      0.79 o 
   5  10   8       10.44       12.47      3.45 o 
   6  10   8        0.98        0.88      4.97 o 
   7  10   8        2.34        2.97      6.09 o 
  -3  11   8       45.73       31.21      5.84 o 
  -2  11   8      137.67      145.91      4.84 o 
  -1  11   8      217.41      223.38      5.83 o 
   0  11   8        8.34        8.70      2.17 o 
   1  11   8       24.70       24.33      2.41 o 
   2  11   8        0.26        0.76      1.88 o 
   3  11   8        0.01        0.48      1.18 o 
   4  11   8      179.36      186.39      4.70 o 
   5  11   8        1.57        0.20      2.57 o 
  -2  12   8        0.66       -0.27      1.98 o 
  -1  12   8        0.65       -1.17      2.75 o 
   0  12   8       19.60       19.35      2.20 o 
   1  12   8        1.27        1.43      1.78 o 
   2  12   8        5.22        5.00      2.02 o 
   3  12   8        3.41        1.04      1.43 o 
   4  12   8        2.97        2.00      2.81 o 
   5  12   8       79.01       86.22      9.78 o 
   6  12   8       19.00       22.93      7.74 o 
  -1  13   8        0.17        2.74      3.17 o 
   0  13   8       12.86       13.49      2.03 o 
   1  13   8        1.89        0.50      1.87 o 
   2  13   8        0.98        2.62      2.03 o 
   3  13   8       24.70       25.06      2.45 o 
   4  13   8        1.68        1.44      2.81 o 
   5  13   8        0.35       -2.08      5.25 o 
   1  14   8       13.15       26.28      3.28 o 
   2  14   8        0.12       -0.24      2.28 o 
  -3 -11   9        1.60        1.57      2.59 o 
  -2 -11   9        3.32        2.73      2.73 o 
  -1 -11   9       25.81       26.92      8.08 o 
   0 -11   9       10.59        9.87      3.92 o 
   1 -11   9        8.33        7.83      3.95 o 
  -5 -10   9       29.91       34.51      5.89 o 
  -4 -10   9       25.92       19.00      8.58 o 
  -3 -10   9       79.04       85.40     12.20 o 
  -2 -10   9       23.19       28.93      3.95 o 
  -1 -10   9        0.74       -0.84      2.90 o 
   0 -10   9       72.29       81.40      7.84 o 
   1 -10   9        1.39        5.30      3.37 o 
   2 -10   9        1.02       -0.72      3.73 o 
   3 -10   9       47.42       48.18      6.73 o 
  -5  -9   9       14.61        7.94      7.42 o 
  -4  -9   9        0.20       -0.12      3.17 o 
  -3  -9   9        8.99       11.38      6.89 o 
  -2  -9   9      120.95      141.97      6.38 o 
  -1  -9   9        5.46        7.59      4.36 o 
   0  -9   9       31.48       27.51      3.89 o 
   1  -9   9       30.90       33.47      3.49 o 
   2  -9   9      184.95      190.39     14.99 o 
   3  -9   9        0.87       -0.84      3.57 o 
   4  -9   9       10.07       10.86      4.85 o 
  -6  -8   9       47.61       37.08      9.62 o 
  -5  -8   9        0.24        0.48      3.17 o 
  -4  -8   9      247.40      264.30     16.43 o 
  -3  -8   9        5.46        4.13      3.37 o 
  -2  -8   9       22.48       23.53      2.95 o 
  -1  -8   9       22.18       22.90      4.90 o 
   0  -8   9     1646.82     1623.76     43.65 o 
   1  -8   9       87.81      101.59      8.66 o 
   2  -8   9      159.89      156.24      8.06 o 
   3  -8   9        7.61        9.66      6.97 o 
   4  -8   9        0.02       -2.16      3.65 o 
   5  -8   9        2.64        0.12      3.57 o 
  -6  -7   9        6.96        9.88      3.01 o 
  -5  -7   9       44.36       45.25      8.86 o 
  -4  -7   9       73.53       68.94      5.65 o 
  -3  -7   9       14.54       19.52      3.93 o 
  -2  -7   9       73.83       93.83      9.14 o 
  -1  -7   9        1.30       -0.02      1.62 o 
   0  -7   9       64.89       73.72      7.01 o 
   1  -7   9      231.45      230.33      5.84 o 
   2  -7   9       51.67       57.68      8.58 o 
   3  -7   9       18.40       14.75      3.97 o 
   4  -7   9      154.60      174.16     13.75 o 
   5  -7   9       46.26       46.13      5.77 o 
   6  -7   9       80.42       66.14     11.90 o 
  -7  -6   9       20.32       17.23      7.05 o 
  -6  -6   9       93.26       73.65      4.94 o 
  -5  -6   9       10.85        9.30      3.05 o 
  -4  -6   9      215.07      199.21      6.38 o 
  -3  -6   9       13.21       14.83      6.01 o 
  -2  -6   9       17.48       22.93      3.49 o 
  -1  -6   9      320.14      374.03     43.59 o 
   0  -6   9      424.16      421.16     27.70 o 
   1  -6   9      391.77      410.13      7.41 o 
   2  -6   9        0.03       -2.20      2.57 o 
   3  -6   9      394.12      387.99     17.07 o 
   4  -6   9        0.64       -0.33      0.91 o 
   5  -6   9        1.27        2.20      1.57 o 
   6  -6   9       22.67        8.75      3.43 o 
  -7  -5   9       59.20       59.65      7.24 o 
  -6  -5   9       52.60       51.57      3.73 o 
  -5  -5   9       25.94       19.76      4.63 o 
  -4  -5   9       21.34       20.28      2.47 o 
  -3  -5   9      141.34      121.09      4.53 o 
  -2  -5   9      173.90      191.59     10.86 o 
  -1  -5   9      541.95      585.41     17.38 o 
   0  -5   9      226.70      234.84      6.97 o 
   1  -5   9      795.41      789.55     44.47 o 
   2  -5   9      526.42      503.55     11.42 o 
   3  -5   9       86.29       67.22      7.23 o 
   4  -5   9      290.93      296.41      7.46 o 
   5  -5   9        1.57        2.36      1.70 o 
   6  -5   9      154.28      153.26     15.73 o 
   7  -5   9        8.01        4.43      2.15 o 
  -7  -4   9        5.58        8.15      4.81 o 
  -6  -4   9        0.14        1.55      2.18 o 
  -5  -4   9       11.89       10.11      2.87 o 
  -4  -4   9       27.57       25.24      2.49 o 
  -3  -4   9      236.83      229.77      5.87 o 
  -2  -4   9        1.29       -1.82      1.82 o 
  -1  -4   9     1624.84     1676.39     40.84 o 
   0  -4   9      765.32      770.76     25.15 o 
   1  -4   9      339.89      347.70      6.57 o 
   2  -4   9       37.69       31.32      0.91 o 
   3  -4   9        0.07        0.88      1.00 o 
   4  -4   9      222.71      218.04      4.34 o 
   5  -4   9        0.29        1.42      1.65 o 
   6  -4   9        0.65        0.06      1.60 o 
   7  -4   9       25.10       19.14      2.89 o 
  -7  -3   9        3.28        0.31      2.78 o 
  -6  -3   9       27.23       27.16      5.73 o 
  -5  -3   9      149.47      148.94     10.46 o 
  -4  -3   9      136.08      134.80      5.17 o 
  -3  -3   9      502.15      479.39      9.21 o 
  -2  -3   9       42.83       71.19      5.41 o 
  -1  -3   9      199.07      173.11     12.97 o 
   0  -3   9      360.32      411.69      5.90 o 
   1  -3   9      247.35      277.45      3.96 o 
   2  -3   9      378.55      288.77     34.07 o 
   3  -3   9       39.37       38.70      3.73 o 
   4  -3   9       51.41       49.65      2.37 o 
   5  -3   9      165.04      167.81      3.51 o 
   6  -3   9       47.00       53.86      2.62 o 
   7  -3   9        0.02        0.56      1.56 o 
  -7  -2   9       20.97       21.49      4.21 o 
  -6  -2   9      107.07      104.41      7.88 o 
  -5  -2   9       58.42       56.62      3.40 o 
  -4  -2   9       42.56       54.26      3.77 o 
  -3  -2   9      531.68      517.47      8.25 o 
  -2  -2   9       10.79       10.90      2.03 o 
  -1  -2   9      154.07      139.59      8.36 o 
   0  -2   9     6714.17     7289.55    141.53 o 
   1  -2   9        0.04       -0.69      0.92 o 
   2  -2   9        7.66        3.74      1.04 o 
   3  -2   9       45.19       33.66      3.95 o 
   4  -2   9      605.99      634.27      7.85 o 
   5  -2   9      107.78      108.80      2.76 o 
   6  -2   9        0.45        0.28      1.50 o 
   7  -2   9       90.10       94.62      3.94 o 
   8  -2   9        3.95        5.15      1.99 o 
  -7  -1   9       14.12       13.59      5.54 o 
  -6  -1   9      161.87      162.15      9.49 o 
  -5  -1   9      329.61      319.05     18.80 o 
  -4  -1   9       91.56       89.80      3.67 o 
  -3  -1   9       18.62       19.58      2.55 o 
  -2  -1   9     1633.01     1550.48     22.66 o 
  -1  -1   9      280.08      283.33      5.11 o 
   0  -1   9        2.31        1.47      1.18 o 
   1  -1   9      545.51      530.23      7.11 o 
   2  -1   9      194.05      173.88      1.80 o 
   3  -1   9        9.87       19.26      4.59 o 
   4  -1   9      103.17      113.60      2.40 o 
   5  -1   9      268.82      287.03      5.35 o 
   6  -1   9       33.57       33.58      1.90 o 
   7  -1   9        0.08        0.71      1.39 o 
   8  -1   9        5.84        5.57      2.27 o 
  -7   0   9      128.37      125.53      7.21 o 
  -6   0   9       51.53       61.05      7.08 o 
  -5   0   9        2.65        0.68      2.45 o 
  -4   0   9      251.39      247.87      5.85 o 
  -3   0   9       21.04       22.58      3.94 o 
  -2   0   9      207.67      216.06      4.19 o 
  -1   0   9      277.51      288.75     14.69 o 
   0   0   9      123.06       96.28      2.39 o 
   1   0   9       93.83       93.95      2.45 o 
   2   0   9      734.80      751.88      6.48 o 
   3   0   9     1027.58     1012.55      9.63 o 
   4   0   9      105.89      108.86      4.09 o 
   5   0   9        0.03        3.40      1.51 o 
   6   0   9       10.62        8.92      1.51 o 
   7   0   9       64.46       67.46      3.36 o 
   8   0   9        7.06        2.21      1.98 o 
  -7   1   9       58.46       62.33      5.11 o 
  -6   1   9       31.34       27.80      4.29 o 
  -5   1   9      145.58      147.18      8.36 o 
  -4   1   9      105.39       92.16      4.55 o 
  -3   1   9       22.57       26.65      2.37 o 
  -2   1   9      472.05      443.87      6.53 o 
  -1   1   9       42.53       47.31      4.01 o 
   0   1   9        0.26        0.99      1.06 o 
   1   1   9      775.01      704.64      5.66 o 
   2   1   9     1083.96     1053.68     10.41 o 
   3   1   9        9.24        8.66      0.96 o 
   4   1   9       33.91       30.21      3.21 o 
   5   1   9      518.72      523.14      8.92 o 
   6   1   9       95.12      111.39      3.06 o 
   7   1   9       95.12       97.56      2.73 o 
   8   1   9        7.82       10.06      2.24 o 
  -7   2   9        8.99       11.59      3.42 o 
  -6   2   9       18.66       18.39      3.27 o 
  -5   2   9        0.05       -2.20      2.71 o 
  -4   2   9      606.05      575.00     14.69 o 
  -3   2   9        6.84        5.63      3.89 o 
  -2   2   9       11.84       13.67      2.11 o 
  -1   2   9      697.51      661.58      8.03 o 
   0   2   9      917.43      967.94      8.81 o 
   1   2   9       12.44       13.11      0.71 o 
   2   2   9      949.29      928.81      9.10 o 
   3   2   9     1717.58     1759.40     15.55 o 
   4   2   9      123.46      116.02      2.14 o 
   5   2   9      421.35      417.14      6.62 o 
   6   2   9       58.55       62.06      4.59 o 
   7   2   9        1.95        3.64      0.99 o 
   8   2   9       67.76       67.87      3.14 o 
  -7   3   9        7.32        8.85      4.14 o 
  -6   3   9       63.79       68.46      6.21 o 
  -5   3   9       16.59       19.07      3.69 o 
  -4   3   9       25.65       27.22      4.74 o 
  -3   3   9       51.78       52.15      4.95 o 
  -2   3   9       30.97       28.25      2.05 o 
  -1   3   9      503.11      493.73      6.41 o 
   0   3   9      292.76      337.59      5.05 o 
   1   3   9      220.07      179.64      2.65 o 
   2   3   9      265.83      289.75      3.36 o 
   3   3   9      119.29      115.69      2.96 o 
   4   3   9       77.09       82.31      1.71 o 
   5   3   9      120.19      120.45      1.50 o 
   6   3   9      132.75      143.50      6.27 o 
   7   3   9       13.96        7.02      3.83 o 
   8   3   9       25.99       25.21      7.58 o 
   9   3   9       24.70       13.99      7.90 o 
  -7   4   9        9.11        9.77      3.58 o 
  -6   4   9        2.68        3.07      3.45 o 
  -5   4   9       38.09       36.69      4.50 o 
  -4   4   9       98.11       94.18      4.57 o 
  -3   4   9       14.20       11.69      2.55 o 
  -2   4   9       87.02       85.38      5.65 o 
  -1   4   9      204.76      207.31      3.31 o 
   0   4   9     1388.61     1493.25     15.46 o 
   1   4   9      737.69      799.64      6.15 o 
   2   4   9     2587.77     2733.32     25.74 o 
   3   4   9       89.07       88.14      8.54 o 
   4   4   9       27.53       15.39      4.41 o 
   5   4   9       58.00       55.43      6.41 o 
   6   4   9      105.84      112.35      8.98 o 
   7   4   9        9.32        7.16      4.11 o 
   8   4   9       20.08       24.77      4.57 o 
   9   4   9        3.89        1.72      3.73 o 
  -6   5   9      176.83      168.99      7.08 o 
  -5   5   9       11.92        9.93      5.08 o 
  -4   5   9       49.37       51.83      3.50 o 
  -3   5   9       25.55       22.20      3.10 o 
  -2   5   9       57.00       57.65      3.23 o 
  -1   5   9      634.94      628.09      6.85 o 
   0   5   9      382.25      380.58      5.09 o 
   1   5   9      833.75      834.02      7.33 o 
   2   5   9     1045.49     1041.51     19.38 o 
   3   5   9      480.37      459.38      7.83 o 
   4   5   9       75.95       72.59      3.97 o 
   5   5   9       40.62       40.44      3.73 o 
   6   5   9      300.79      314.32      9.46 o 
   7   5   9        0.01        4.77      5.45 o 
   8   5   9        0.18       -1.64      3.33 o 
  -6   6   9        3.02        0.80      3.35 o 
  -5   6   9        4.88        3.91      3.37 o 
  -4   6   9       10.98       11.30      3.23 o 
  -3   6   9      117.45      128.44      4.36 o 
  -2   6   9       45.99       45.50      2.42 o 
  -1   6   9      172.05      183.77      3.95 o 
   0   6   9      210.33      233.51      3.84 o 
   1   6   9      137.11      129.47      3.23 o 
   2   6   9      157.24      143.60      1.94 o 
   3   6   9      113.83      120.43      5.19 o 
   4   6   9      684.88      669.41     19.92 o 
   5   6   9        0.04       -0.60      3.89 o 
   6   6   9        8.20       15.95      5.97 o 
   7   6   9       83.23       85.09      6.01 o 
   8   6   9       45.23       50.22      9.86 o 
  -6   7   9       21.24       19.74      4.16 o 
  -5   7   9       25.80       28.92      6.61 o 
  -4   7   9      146.74      155.00      5.72 o 
  -3   7   9      192.85      187.87      6.55 o 
  -2   7   9        7.93        8.65      1.83 o 
  -1   7   9       11.68       14.29      1.73 o 
   0   7   9      111.76      106.37      2.21 o 
   1   7   9       19.03       12.00      2.61 o 
   2   7   9      344.79      343.60      8.44 o 
   3   7   9        2.34        4.90      1.99 o 
   4   7   9      125.60      136.00      5.53 o 
   5   7   9      172.68      186.38      6.93 o 
   6   7   9       40.54       47.30      4.73 o 
   7   7   9        1.59        2.36      5.37 o 
   8   7   9        7.12        9.98      4.29 o 
  -5   8   9        1.94        5.92      4.01 o 
  -4   8   9        0.27       -1.48      2.20 o 
  -3   8   9       17.77       21.61      2.33 o 
  -2   8   9      230.67      225.18      5.91 o 
  -1   8   9      174.18      170.86      3.99 o 
   0   8   9     3433.08     3438.07     51.82 o 
   1   8   9     1183.60     1151.09     12.17 o 
   2   8   9     1107.65     1114.56     10.67 o 
   3   8   9      433.29      434.63      4.68 o 
   4   8   9      345.86      348.79     14.47 o 
   5   8   9       10.10        7.17      5.33 o 
   6   8   9        0.01        1.60      5.17 o 
   7   8   9       36.22       36.55      5.05 o 
   8   8   9       41.68       21.68      8.62 o 
  -5   9   9       17.42        6.82      3.32 o 
  -4   9   9        0.17       -0.17      1.83 o 
  -3   9   9        0.95       -0.18      1.73 o 
  -2   9   9      292.24      290.24      5.83 o 
  -1   9   9       19.73       19.63      2.02 o 
   0   9   9       83.69       89.20      4.87 o 
   1   9   9        7.12        5.70      1.92 o 
   2   9   9        6.38        6.19      1.09 o 
   3   9   9       34.22       37.96      1.96 o 
   4   9   9       48.55       51.10      4.49 o 
   5   9   9      427.33      446.55     12.67 o 
   6   9   9       70.87       75.84      5.85 o 
   7   9   9       18.85       13.67      7.29 o 
   8   9   9       16.13       16.83      4.93 o 
  -4  10   9       16.50       15.85      2.72 o 
  -3  10   9       72.60       74.75      4.68 o 
  -2  10   9        0.01       -0.38      2.00 o 
  -1  10   9        6.09        8.31      1.85 o 
   0  10   9      186.53      190.19      4.02 o 
   1  10   9      214.28      225.43      4.02 o 
   2  10   9       63.27       64.67      2.83 o 
   3  10   9       47.49       57.06      4.29 o 
   4  10   9        6.25        7.05      3.01 o 
   5  10   9        6.42        5.25      5.49 o 
   6  10   9      125.07      149.31      7.62 o 
  -3  11   9        0.51        1.29      2.26 o 
  -2  11   9       85.12       91.15      5.84 o 
  -1  11   9       17.63       18.07      2.11 o 
   0  11   9       48.52       53.47      2.41 o 
   1  11   9      223.43      236.68      5.61 o 
   2  11   9       60.53       70.97      4.36 o 
   3  11   9       52.40       58.69      3.12 o 
   4  11   9       36.97       41.93      7.86 o 
   5  11   9      112.32      134.52     11.50 o 
  -2  12   9       26.06       25.28      4.51 o 
  -1  12   9       48.81       58.13      5.29 o 
   0  12   9        0.73       -0.73      2.39 o 
   1  12   9       91.43       95.55      4.85 o 
   2  12   9        0.03        1.45      2.01 o 
   3  12   9      193.81      174.84      6.00 o 
   4  12   9       54.00       57.68      5.09 o 
   5  12   9       24.87       26.73      4.45 o 
   6  12   9       36.00       43.17      5.49 o 
  -1  13   9       14.36        9.93      2.57 o 
   0  13   9        9.11        8.95      2.62 o 
   1  13   9       66.21       81.05      5.13 o 
   2  13   9        9.35       10.67      2.40 o 
   3  13   9        8.21       12.14      3.57 o 
   4  13   9      100.40      121.85      6.81 o 
   5  13   9        8.90        6.57      3.77 o 
   2  14   9       15.39       14.74      4.97 o 
  -2 -11  10        6.03        7.20      3.19 o 
  -1 -11  10       59.93       55.33      4.80 o 
   0 -11  10       10.94       10.97      4.85 o 
   1 -11  10       17.62       17.16      3.75 o 
  -4 -10  10       26.22       27.30      5.77 o 
  -3 -10  10      114.80      140.70     13.03 o 
  -2 -10  10       70.93       89.15      9.74 o 
  -1 -10  10       66.43       70.95      7.46 o 
   0 -10  10        0.06        2.49      2.62 o 
   1 -10  10       65.93       64.06      5.67 o 
   2 -10  10       10.75       10.77      4.17 o 
  -5  -9  10        1.61        4.65      7.34 o 
  -4  -9  10      147.83      151.51      9.14 o 
  -3  -9  10       17.95       17.24      4.69 o 
  -2  -9  10      133.75      143.93      6.81 o 
  -1  -9  10      169.72      175.63      9.92 o 
   0  -9  10        2.79        2.41      2.97 o 
   1  -9  10       46.24       49.07      4.90 o 
   2  -9  10        0.57        0.00      2.17 o 
   3  -9  10       19.99       20.44      8.78 o 
   4  -9  10      100.14       80.48      7.86 o 
  -6  -8  10      145.68      170.07     15.91 o 
  -5  -8  10        8.71        4.65      3.93 o 
  -4  -8  10      303.15      326.51     19.00 o 
  -3  -8  10      165.04      169.07      8.54 o 
  -2  -8  10       14.66       14.87      1.12 o 
  -1  -8  10      126.79      136.77     13.69 o 
   0  -8  10       87.56       91.90      8.84 o 
   1  -8  10        3.45        3.80      2.84 o 
   2  -8  10       92.73       94.59     11.02 o 
   3  -8  10       13.44       11.74      4.29 o 
   4  -8  10       11.48        7.17      7.34 o 
   5  -8  10       13.16       19.24      5.37 o 
  -6  -7  10        3.07        2.88      2.97 o 
  -5  -7  10      121.88      135.40     13.39 o 
  -4  -7  10        1.59        3.29      3.45 o 
  -3  -7  10      199.43      195.24     13.59 o 
  -2  -7  10        4.39        1.18      1.01 o 
  -1  -7  10       16.92       15.92      7.21 o 
   0  -7  10      201.93      184.74     10.72 o 
   1  -7  10        0.12        1.47      2.43 o 
   2  -7  10      267.01      275.68      9.58 o 
   3  -7  10       24.05       26.13      7.58 o 
   4  -7  10      289.17      280.33     11.18 o 
   5  -7  10       11.20       11.14      4.41 o 
  -6  -6  10       42.76       39.03      4.48 o 
  -5  -6  10      136.22      139.73      6.44 o 
  -4  -6  10      123.98      116.12     11.58 o 
  -3  -6  10       46.46       49.22      4.93 o 
  -2  -6  10        5.11        1.52      4.57 o 
  -1  -6  10      309.52      422.95     48.74 o 
   0  -6  10       30.60       29.51      2.62 o 
   1  -6  10       99.24       96.70     13.65 o 
   2  -6  10      235.00      223.42     12.39 o 
   3  -6  10        4.93        4.57      3.05 o 
   4  -6  10       24.32       14.41      4.77 o 
   5  -6  10        7.12        7.71      1.88 o 
   6  -6  10        2.41        2.97      3.73 o 
  -7  -5  10       16.13       17.57      4.10 o 
  -6  -5  10       61.99       71.56      4.33 o 
  -5  -5  10      131.42      124.29     10.24 o 
  -4  -5  10      325.21      319.23     12.83 o 
  -3  -5  10      774.32      721.35     13.51 o 
  -2  -5  10       14.51       16.47      3.41 o 
  -1  -5  10       53.82       60.67      2.24 o 
   0  -5  10     1130.35     1485.74    202.17 o 
   1  -5  10       24.07       21.99      2.18 o 
   2  -5  10       62.51       58.46      4.03 o 
   3  -5  10       57.86       47.75      8.94 o 
   4  -5  10       32.41       26.87      2.06 o 
   5  -5  10        2.58        2.13      1.89 o 
   6  -5  10       31.10       26.13      3.49 o 
  -7  -4  10        2.22       -0.05      3.59 o 
  -6  -4  10       39.25       41.81      3.66 o 
  -5  -4  10      277.97      278.17     10.84 o 
  -4  -4  10       81.53       63.43      7.34 o 
  -3  -4  10      103.15       86.77      4.03 o 
  -2  -4  10      218.28      206.60      9.00 o 
  -1  -4  10      243.50      256.04      5.13 o 
   0  -4  10        2.55        3.49      1.01 o 
   1  -4  10       96.57      102.11      5.69 o 
   2  -4  10      137.58      144.43      4.37 o 
   3  -4  10       16.61       12.65      1.86 o 
   4  -4  10        0.31        0.08      1.50 o 
   5  -4  10      123.67      127.87      4.68 o 
   6  -4  10       31.97       31.01      4.59 o 
   7  -4  10        0.22       -0.51      2.24 o 
  -7  -3  10      106.28      104.81      5.49 o 
  -6  -3  10      101.72      108.68      5.97 o 
  -5  -3  10       85.01       83.73      9.84 o 
  -4  -3  10      113.78      118.88      4.15 o 
  -3  -3  10      177.74      177.76      6.19 o 
  -2  -3  10       99.22       87.59      6.65 o 
  -1  -3  10        4.25        1.22      0.96 o 
   0  -3  10      729.23      679.50      7.59 o 
   1  -3  10       15.40        9.65      2.94 o 
   2  -3  10       13.33       15.24      1.55 o 
   3  -3  10      970.47      958.91     17.82 o 
   4  -3  10        0.55        1.20      1.71 o 
   5  -3  10       57.74       62.12     12.73 o 
   6  -3  10        4.13        2.66      2.62 o 
   7  -3  10        5.93        7.89      2.34 o 
  -7  -2  10        0.35        1.74      3.08 o 
  -6  -2  10      152.74      150.77      6.84 o 
  -5  -2  10      291.70      285.08      6.95 o 
  -4  -2  10      421.54      418.06      7.93 o 
  -3  -2  10       42.65       49.37      3.56 o 
  -2  -2  10     2501.42     2468.58     42.70 o 
  -1  -2  10       12.09       12.80      3.40 o 
   0  -2  10       72.15       85.33      3.45 o 
   1  -2  10      978.98     1007.38     12.12 o 
   2  -2  10      207.16      234.34      3.13 o 
   3  -2  10        3.47        3.46      1.67 o 
   4  -2  10        5.85        6.17      3.07 o 
   5  -2  10      183.44      172.17      5.39 o 
   6  -2  10       50.15       61.71      3.33 o 
   7  -2  10        0.24       -0.38      1.87 o 
   8  -2  10        6.24        1.35      2.05 o 
  -7  -1  10       70.97       72.33      6.07 o 
  -6  -1  10        7.42        3.23      5.63 o 
  -5  -1  10      142.11      137.98      8.94 o 
  -4  -1  10      320.11      318.44     12.37 o 
  -3  -1  10      121.44      112.59      9.36 o 
  -2  -1  10       75.14       65.57      5.41 o 
  -1  -1  10     1122.84     1015.44     14.48 o 
   0  -1  10      147.34      133.93      4.33 o 
   1  -1  10      356.97      339.58      4.76 o 
   2  -1  10      414.88      440.31      4.19 o 
   3  -1  10      529.85      527.27      9.85 o 
   4  -1  10      511.51      540.92      9.31 o 
   5  -1  10        0.12       -0.32      1.20 o 
   6  -1  10       16.52       16.95      2.23 o 
   7  -1  10        4.81        5.83      2.22 o 
   8  -1  10        2.01        1.20      1.62 o 
  -7   0  10       10.68       10.86      6.19 o 
  -6   0  10      238.94      250.72      7.48 o 
  -5   0  10       45.07       44.76      3.58 o 
  -4   0  10      318.60      312.48      8.23 o 
  -3   0  10       86.78       89.19      4.11 o 
  -2   0  10     3488.19     3285.37     51.47 o 
  -1   0  10      981.41      949.22     13.28 o 
   0   0  10      193.04      175.37      2.92 o 
   1   0  10     1275.70     1233.22     29.70 o 
   2   0  10      152.54      161.10      3.15 o 
   3   0  10       77.96       75.24      1.71 o 
   4   0  10        1.47       -0.45      1.58 o 
   5   0  10       16.43       20.58      3.45 o 
   6   0  10        1.00        1.93      2.06 o 
   7   0  10        1.37        1.05      1.91 o 
   8   0  10        6.34        1.58      2.13 o 
  -7   1  10       26.89       19.09      4.59 o 
  -6   1  10      149.73      148.46      9.10 o 
  -5   1  10      215.94      221.30      6.55 o 
  -4   1  10      215.12      193.12      5.34 o 
  -3   1  10      593.09      579.92     11.10 o 
  -2   1  10      878.75      847.68     15.84 o 
  -1   1  10      909.19      850.47      9.26 o 
   0   1  10      274.66      271.97      3.80 o 
   1   1  10      333.53      307.34      3.54 o 
   2   1  10      148.75      141.80      2.97 o 
   3   1  10        6.12        5.57      1.01 o 
   4   1  10      349.89      357.34      4.70 o 
   5   1  10       17.64       17.13      2.20 o 
   6   1  10      133.25      145.54      5.00 o 
   7   1  10       10.38       12.87      2.51 o 
   8   1  10       41.57       31.61      3.45 o 
  -7   2  10        0.85        3.95      5.55 o 
  -6   2  10      164.35      171.22      9.50 o 
  -5   2  10       90.18       93.44      5.45 o 
  -4   2  10       15.62       17.79      2.64 o 
  -3   2  10      985.56      976.44     16.86 o 
  -2   2  10        0.55        7.16      1.70 o 
  -1   2  10     1110.20     1063.99     10.90 o 
   0   2  10      258.49      264.58      4.51 o 
   1   2  10      143.94      136.07      1.77 o 
   2   2  10     1107.81     1058.89     12.45 o 
   3   2  10      153.37      159.47      4.35 o 
   4   2  10      147.37      135.20      2.18 o 
   5   2  10       87.69       92.05      2.94 o 
   6   2  10      189.58      199.51      5.81 o 
   7   2  10        0.89        0.01      1.54 o 
   8   2  10        0.66       -2.00      3.05 o 
  -7   3  10        6.77        4.57      3.24 o 
  -6   3  10       33.84       33.65      3.98 o 
  -5   3  10       80.98       84.94      5.50 o 
  -4   3  10        1.51        1.99      3.43 o 
  -3   3  10      414.30      435.73     21.04 o 
  -2   3  10      143.52      127.62      3.61 o 
  -1   3  10        0.67        1.04      1.10 o 
   0   3  10     3278.69     3331.28     41.19 o 
   1   3  10       45.58       55.62      1.80 o 
   2   3  10       35.99       39.50      1.54 o 
   3   3  10        6.92        7.11      0.78 o 
   4   3  10      240.83      252.86      4.45 o 
   5   3  10        0.14        0.08      0.80 o 
   6   3  10        9.51        8.03      1.42 o 
   7   3  10      108.07      107.24      5.47 o 
   8   3  10       47.22       53.27      5.41 o 
  -6   4  10        3.92        2.54      7.19 o 
  -5   4  10      159.40      164.19     10.54 o 
  -4   4  10      141.03      143.92     14.45 o 
  -3   4  10      117.63      103.40      4.54 o 
  -2   4  10      855.71      781.81     15.21 o 
  -1   4  10      161.77      160.12      3.08 o 
   0   4  10      352.59      362.81      4.35 o 
   1   4  10        2.75        2.62      0.73 o 
   2   4  10      172.96      152.42      1.91 o 
   3   4  10        8.06        8.52      1.56 o 
   4   4  10        1.65       -0.08      1.88 o 
   5   4  10       57.56       66.14      4.21 o 
   6   4  10        6.52        6.09      2.85 o 
   7   4  10        3.98        1.40      2.77 o 
   8   4  10        6.62        3.25      5.89 o 
  -6   5  10       10.16        6.90      4.01 o 
  -5   5  10        1.05       -0.92      2.41 o 
  -4   5  10      125.88      129.22      6.10 o 
  -3   5  10      365.61      375.88      8.88 o 
  -2   5  10        1.27        1.31      1.43 o 
  -1   5  10        9.15       14.92      1.60 o 
   0   5  10      836.50      795.69     13.73 o 
   1   5  10      254.64      252.74      2.85 o 
   2   5  10        0.44        0.74      0.64 o 
   3   5  10      441.86      462.85      7.05 o 
   4   5  10      151.08      157.24      9.18 o 
   5   5  10       21.20       18.64      5.37 o 
   6   5  10       11.46       15.83      5.89 o 
   7   5  10        5.13        5.33      3.25 o 
   8   5  10       11.59       16.79      4.29 o 
  -6   6  10       75.78       76.12      6.95 o 
  -5   6  10       56.62       60.19     18.08 o 
  -4   6  10       58.59       55.22      3.93 o 
  -3   6  10        4.85        4.53      2.61 o 
  -2   6  10     1109.02     1042.68     13.63 o 
  -1   6  10       14.29       14.26      1.63 o 
   0   6  10        1.84        2.95      1.30 o 
   1   6  10      508.56      512.55     15.08 o 
   2   6  10      331.04      331.51      7.67 o 
   3   6  10      125.69      133.21      4.33 o 
   4   6  10       20.27       19.36      3.17 o 
   5   6  10       66.48       66.10      4.65 o 
   6   6  10       21.18       28.58      3.97 o 
   7   6  10        0.88        4.09      5.65 o 
   8   6  10        8.70        8.58      4.13 o 
  -5   7  10       17.91       13.43      4.53 o 
  -4   7  10       23.83       26.99      4.15 o 
  -3   7  10        0.14        1.18      1.85 o 
  -2   7  10       33.62       32.58      2.43 o 
  -1   7  10       29.47       30.32      1.81 o 
   0   7  10        6.95        9.39      1.43 o 
   1   7  10        4.21        2.69      1.48 o 
   2   7  10        5.70        5.62      0.94 o 
   3   7  10      204.49      201.28      5.65 o 
   4   7  10       37.59       41.20      6.73 o 
   5   7  10        0.64        5.41      5.05 o 
   6   7  10      153.57      161.09     12.27 o 
   7   7  10        1.35        0.60      3.01 o 
   8   7  10       90.16      114.03     13.11 o 
  -5   8  10       20.18       24.18      4.99 o 
  -4   8  10      106.43       92.26      9.59 o 
  -3   8  10      137.08      129.84      5.62 o 
  -2   8  10     1010.58      987.12     15.37 o 
  -1   8  10      177.82      177.49      4.36 o 
   0   8  10      775.95      782.87      9.83 o 
   1   8  10     1116.91     1111.20     13.69 o 
   2   8  10      147.92      145.38      3.20 o 
   3   8  10      193.15      183.25      6.08 o 
   4   8  10        9.56        9.74      3.17 o 
   5   8  10        4.05        6.17      3.09 o 
   6   8  10        6.03        7.42      3.53 o 
   7   8  10        0.99       -2.00      5.81 o 
   8   8  10        2.13        2.24      3.81 o 
  -4   9  10      160.21      154.87      5.93 o 
  -3   9  10       18.86       18.84      2.69 o 
  -2   9  10        0.05        0.82      1.64 o 
  -1   9  10       85.40       94.24      4.66 o 
   0   9  10      118.16      120.86      6.80 o 
   1   9  10       14.29       14.32      2.21 o 
   2   9  10       10.31        9.95      1.45 o 
   3   9  10      526.22      535.91      8.86 o 
   4   9  10      559.94      596.34     22.05 o 
   6   9  10        1.17        3.01      5.65 o 
   7   9  10       27.89       21.08      4.85 o 
  -4  10  10       22.31       23.50      3.42 o 
  -3  10  10        8.39        8.49      2.23 o 
  -2  10  10        5.33        5.33      2.03 o 
  -1  10  10       54.58       57.35      3.78 o 
   0  10  10       56.11       51.68      2.95 o 
   1  10  10      100.80      110.12      2.55 o 
   2  10  10       47.99       56.77      2.48 o 
   3  10  10       54.86       56.85      2.58 o 
   4  10  10       50.06       55.31      4.81 o 
   5  10  10       22.07       22.01      4.21 o 
   6  10  10        6.36        5.09      3.61 o 
  -3  11  10       44.93       47.22      7.26 o 
  -2  11  10       70.17       71.53      5.88 o 
  -1  11  10      275.61      268.01      6.83 o 
   0  11  10        3.38        4.50      2.14 o 
   1  11  10      518.48      502.43     11.39 o 
   2  11  10       57.40       62.85      2.32 o 
   3  11  10        0.27       -1.72      1.72 o 
   4  11  10       69.30       74.95      5.61 o 
   5  11  10       13.79       22.09      7.34 o 
   6  11  10        3.11        6.09      3.81 o 
  -2  12  10       26.27       28.58      3.80 o 
  -1  12  10      324.62      339.05      8.43 o 
   0  12  10        0.81        0.23      2.49 o 
   1  12  10        5.83        8.38      1.86 o 
   2  12  10      206.72      199.92      7.22 o 
   3  12  10        0.06        0.65      1.07 o 
   4  12  10        7.31        5.53      5.77 o 
   5  12  10       41.58       34.55      8.34 o 
   6  12  10        0.97       -2.77      6.25 o 
  -1  13  10        1.16        7.21      6.45 o 
   0  13  10        0.05        2.59      3.02 o 
   1  13  10        5.58        4.58      2.89 o 
   2  13  10       88.80      114.88     14.59 o 
   3  13  10       38.49       -2.77      3.21 o 
   4  13  10       32.44       34.55      8.22 o 
  -3 -10  11       67.63       83.31      5.45 o 
  -2 -10  11       22.38       25.36      4.62 o 
  -1 -10  11        5.35        5.26      3.61 o 
   0 -10  11        0.15        2.97      3.37 o 
   1 -10  11       37.48       36.63      5.21 o 
   2 -10  11        1.97       -1.10      4.93 o 
  -4  -9  11        2.95        5.29      7.54 o 
  -3  -9  11       49.84       48.58      6.33 o 
  -2  -9  11       13.82       14.46      3.17 o 
  -1  -9  11        0.14       -0.46      2.84 o 
   0  -9  11        1.04        3.11      4.46 o 
   1  -9  11        1.55        2.63      3.13 o 
   2  -9  11       81.79       78.90     12.08 o 
   3  -9  11        3.82        6.89      4.53 o 
  -5  -8  11       47.54       46.74      6.41 o 
  -4  -8  11       32.90       41.08      5.89 o 
  -3  -8  11        0.25        1.72      6.09 o 
  -2  -8  11        0.88        2.12      3.41 o 
  -1  -8  11       11.13       13.27      4.93 o 
   0  -8  11       72.48       89.65      7.58 o 
   1  -8  11       11.56       10.72      2.87 o 
   2  -8  11        0.05        0.40      2.54 o 
   3  -8  11        0.53        1.44      3.53 o 
   4  -8  11      195.70      183.05     10.14 o 
  -6  -7  11        9.31        1.32      3.93 o 
  -5  -7  11       47.38       50.38     10.54 o 
  -4  -7  11        3.16        1.48      3.45 o 
  -3  -7  11        0.55        1.08      3.25 o 
  -2  -7  11      236.84      266.81      9.54 o 
  -1  -7  11       29.02       23.55     16.49 o 
   0  -7  11       38.86       36.84      3.84 o 
   1  -7  11        0.04       -0.06      3.13 o 
   2  -7  11       11.53       10.78      2.61 o 
   3  -7  11       43.04       39.36      8.46 o 
   4  -7  11       11.43       15.15      4.53 o 
   5  -7  11        0.05        5.97      7.05 o 
  -6  -6  11        3.30       -0.04      3.85 o 
  -5  -6  11        0.01       -0.08      2.12 o 
  -4  -6  11        0.10        0.40      3.13 o 
  -3  -6  11       10.13       10.10      3.77 o 
  -2  -6  11       10.00        2.02      3.93 o 
  -1  -6  11        4.10        4.46      1.27 o 
   0  -6  11       69.34       66.59      4.39 o 
   1  -6  11      100.71      119.24      8.80 o 
   2  -6  11       89.40       78.94      9.08 o 
   3  -6  11       21.64       17.84      3.81 o 
   4  -6  11        0.74        3.17      5.53 o 
   5  -6  11       20.36       21.68      7.74 o 
   6  -6  11        4.23        1.76      3.65 o 
  -6  -5  11       67.68       83.29      9.52 o 
  -5  -5  11      165.29      160.21      8.26 o 
  -4  -5  11       12.95       15.69      4.65 o 
  -3  -5  11      185.94      171.14      5.20 o 
  -2  -5  11      266.55      251.88      8.66 o 
  -1  -5  11      140.31      130.64     11.34 o 
   0  -5  11       66.56       64.72      1.65 o 
   1  -5  11        3.63        3.75      1.92 o 
   2  -5  11      128.73      133.59      6.62 o 
   3  -5  11       41.72       15.36     23.95 o 
   4  -5  11      309.08      242.23     31.18 o 
   5  -5  11        2.73        1.82      1.68 o 
   6  -5  11       47.21       41.57      3.73 o 
  -7  -4  11       15.02       14.53      4.29 o 
  -6  -4  11       17.09       17.00      4.04 o 
  -5  -4  11       29.62       26.99     15.39 o 
  -4  -4  11       59.14       64.72      4.59 o 
  -3  -4  11       73.81       68.82      4.01 o 
  -2  -4  11        3.13        6.86      1.98 o 
  -1  -4  11       30.03       27.37      4.83 o 
   0  -4  11       46.55       42.67      2.22 o 
   1  -4  11       80.09       88.59      3.10 o 
   2  -4  11       97.79      102.48      5.73 o 
   3  -4  11       13.25       16.18      1.54 o 
   4  -4  11        2.70        2.71      1.74 o 
   5  -4  11       26.93       27.56      1.80 o 
   6  -4  11       20.07       13.44      1.94 o 
   7  -4  11        1.53        1.96      2.95 o 
  -7  -3  11        0.00        1.29      2.69 o 
  -6  -3  11       34.59       46.13      6.82 o 
  -5  -3  11       14.20       13.82      3.45 o 
  -4  -3  11        1.21       -1.00      1.94 o 
  -3  -3  11        0.50        1.95      2.11 o 
  -2  -3  11       24.37       21.98      2.23 o 
  -1  -3  11      187.50      172.95     21.56 o 
   0  -3  11       72.55       65.95      2.77 o 
   1  -3  11      213.62      240.46      6.79 o 
   2  -3  11       29.85       39.66      3.55 o 
   3  -3  11        0.66        1.28      1.20 o 
   4  -3  11       26.90       24.41      1.50 o 
   5  -3  11        0.81        1.48      1.68 o 
   6  -3  11        9.17        4.09      2.14 o 
   7  -3  11       19.11       16.02      2.27 o 
  -7  -2  11        0.02        3.62      5.00 o 
  -6  -2  11      105.98      107.00      8.68 o 
  -5  -2  11       58.56       64.12      4.98 o 
  -4  -2  11      258.23      242.53     11.02 o 
  -3  -2  11      131.74      138.23      4.97 o 
  -2  -2  11       16.88       16.64      2.97 o 
  -1  -2  11      265.79      247.89      5.77 o 
   0  -2  11       43.58       42.66      2.61 o 
   1  -2  11        2.49        3.71      1.50 o 
   2  -2  11      703.87      740.05     13.82 o 
   3  -2  11      105.74      106.42      3.18 o 
   4  -2  11        1.09        1.57      1.43 o 
   5  -2  11       43.91       47.89      7.27 o 
   6  -2  11        4.50        7.06      2.86 o 
   7  -2  11       23.10       18.83      3.94 o 
  -7  -1  11       23.96       20.09      6.53 o 
  -6  -1  11       21.84       26.56      4.46 o 
  -5  -1  11      378.70      380.06     10.42 o 
  -4  -1  11       15.85       18.60      2.70 o 
  -3  -1  11       11.05        9.20      3.65 o 
  -2  -1  11      441.07      435.34      8.62 o 
  -1  -1  11       57.48       57.28      2.41 o 
   0  -1  11      106.80       97.89      3.05 o 
   1  -1  11      198.79      192.64      4.39 o 
   2  -1  11        5.26        6.68      0.76 o 
   3  -1  11      299.09      296.59      3.82 o 
   4  -1  11      345.81      362.39      5.97 o 
   5  -1  11        8.30        9.05      1.75 o 
   6  -1  11      110.69      113.98      3.27 o 
   7  -1  11        4.56        2.79      2.07 o 
   8  -1  11       25.79       16.17      3.08 o 
  -7   0  11       36.58       43.31      5.95 o 
  -6   0  11       59.32       62.43      5.53 o 
  -5   0  11       18.22       19.00      3.81 o 
  -4   0  11      728.86      689.33     17.72 o 
  -3   0  11       83.91       81.32      6.15 o 
  -2   0  11       13.39       11.69      1.97 o 
  -1   0  11      274.51      263.15      4.51 o 
   0   0  11       96.54       94.46      2.53 o 
   1   0  11      375.81      381.97      4.75 o 
   2   0  11        0.37        1.28      0.83 o 
   3   0  11        3.91        4.56      0.95 o 
   4   0  11       85.02       84.67      2.19 o 
   5   0  11       33.70       33.13      1.79 o 
   6   0  11        1.99        3.22      1.80 o 
   7   0  11        1.39        1.83      2.69 o 
   8   0  11        0.33        2.04      3.19 o 
  -7   1  11       56.28       75.06      5.47 o 
  -6   1  11        1.99        6.30      2.93 o 
  -5   1  11      470.90      468.90     15.97 o 
  -4   1  11      163.45      162.21      5.17 o 
  -3   1  11        2.87        4.34      1.97 o 
  -2   1  11      446.20      452.13     19.38 o 
  -1   1  11      161.63      157.77      2.75 o 
   0   1  11      152.79      139.43      3.82 o 
   1   1  11        8.72       10.69      1.25 o 
   2   1  11      819.51      796.79      8.70 o 
   3   1  11       16.31       13.18      1.05 o 
   4   1  11      209.33      221.38      3.71 o 
   5   1  11       10.83       12.65      2.81 o 
   6   1  11        2.64        2.82      1.72 o 
   7   1  11        0.89       -0.12      1.49 o 
   8   1  11       46.38       44.68      9.36 o 
  -7   2  11       66.75       74.93      6.94 o 
  -6   2  11        3.18        0.67      2.54 o 
  -5   2  11       20.76       22.78      3.23 o 
  -4   2  11       95.39      100.37      4.24 o 
  -3   2  11       70.59       75.51      3.49 o 
  -2   2  11      106.33      101.32      4.10 o 
  -1   2  11       10.25       12.93      2.03 o 
   0   2  11      379.60      343.58     10.62 o 
   1   2  11      197.24      194.55      3.49 o 
   2   2  11      756.01      707.00      7.65 o 
   3   2  11       75.00       79.13      2.23 o 
   4   2  11      669.21      693.62      7.37 o 
   5   2  11       56.67       56.02      2.74 o 
   6   2  11       50.12       46.52      2.88 o 
   7   2  11       28.38       27.40      1.81 o 
   8   2  11       44.33       51.39      8.82 o 
  -6   3  11       12.95       12.41      3.37 o 
  -5   3  11        0.08        0.66      2.27 o 
  -4   3  11        7.97       12.20      2.58 o 
  -3   3  11      187.05      179.51      7.94 o 
  -2   3  11     1000.00     1011.01     18.92 o 
  -1   3  11       73.55       68.97      5.90 o 
   0   3  11      149.13      154.94      3.20 o 
   1   3  11        1.26        3.94      1.62 o 
   2   3  11      235.56      265.75      5.57 o 
   3   3  11        2.66        2.30      0.67 o 
   4   3  11       15.00       15.49      0.80 o 
   5   3  11       14.35       14.82      0.79 o 
   6   3  11       33.48       30.80      1.01 o 
   7   3  11        5.15        4.71      0.92 o 
   8   3  11       11.89        9.50      3.77 o 
  -6   4  11        2.07        5.73      7.78 o 
  -5   4  11       44.57       44.30      4.87 o 
  -4   4  11      668.10      626.84     11.94 o 
  -3   4  11       79.23       73.81      4.25 o 
  -2   4  11        0.04       -0.43      1.40 o 
  -1   4  11      149.16      130.43      4.62 o 
   0   4  11       15.48       14.64      2.05 o 
   1   4  11       23.50       22.33      1.49 o 
   2   4  11       76.17       91.67      3.82 o 
   3   4  11       32.19       32.27      0.69 o 
   4   4  11      597.15      644.56     13.87 o 
   5   4  11      189.73      206.58      6.81 o 
   6   4  11       18.32       14.03      3.25 o 
   7   4  11        0.03        0.72      4.65 o 
   8   4  11        2.75        2.16      3.33 o 
  -6   5  11       63.53       70.26      7.74 o 
  -5   5  11       11.97        9.10      4.29 o 
  -4   5  11      180.53      182.13     13.91 o 
  -3   5  11       70.55       80.18      9.50 o 
  -2   5  11        6.88        9.46      2.18 o 
  -1   5  11       59.27       62.99      2.29 o 
   0   5  11       20.98       23.64      2.16 o 
   1   5  11      225.85      218.58      6.26 o 
   2   5  11      232.05      229.27      2.77 o 
   3   5  11        6.35        8.37      2.15 o 
   4   5  11      110.22      114.51      8.54 o 
   5   5  11        1.37       -1.04      2.36 o 
   6   5  11        0.09        2.08      2.77 o 
   7   5  11       53.49       87.74      9.86 o 
   8   5  11        0.66        4.65      6.21 o 
  -5   6  11        1.40        1.07      2.61 o 
  -4   6  11      377.46      382.46     19.80 o 
  -3   6  11      108.31       99.47      5.09 o 
  -2   6  11        3.46        3.47      1.97 o 
  -1   6  11      201.47      179.33      3.36 o 
   0   6  11       26.67       27.98      1.88 o 
   1   6  11        7.45        8.45      1.57 o 
   2   6  11        0.92        1.12      0.79 o 
   3   6  11       41.22       39.58      3.07 o 
   4   6  11        6.67       10.66      5.09 o 
   5   6  11      133.34      142.09     10.38 o 
   6   6  11        0.53       -3.65      5.29 o 
   7   6  11        0.11        0.20      2.85 o 
   8   6  11       16.81       16.31      7.98 o 
  -5   7  11       40.25       37.14      6.63 o 
  -4   7  11       44.92       46.10      4.93 o 
  -3   7  11       62.24       63.49      3.11 o 
  -2   7  11      213.42      219.04      4.30 o 
  -1   7  11       34.31       34.08      2.55 o 
   0   7  11        7.73        8.79      1.78 o 
   1   7  11      147.59      151.24      4.43 o 
   2   7  11      117.83      119.26      2.47 o 
   3   7  11       19.97       19.74      3.88 o 
   4   7  11        3.68        3.29      2.65 o 
   5   7  11        0.01        0.64      2.61 o 
   6   7  11       82.91       80.56      5.97 o 
   7   7  11       11.82        7.58      6.57 o 
   8   7  11        0.46       -1.08      3.65 o 
  -5   8  11       80.87       80.28      5.71 o 
  -4   8  11       18.06       18.56      5.65 o 
  -3   8  11       76.80       75.81      5.75 o 
  -2   8  11        5.17        5.50      2.41 o 
  -1   8  11      159.17      151.67      3.85 o 
   0   8  11       53.13       55.08      3.38 o 
   1   8  11       28.06       31.41      2.54 o 
   2   8  11       72.73       76.93      3.31 o 
   3   8  11      151.57      135.22     11.34 o 
   4   8  11      409.21      459.14     18.72 o 
   5   8  11       84.41       84.65      9.78 o 
   6   8  11       52.05       59.52      9.42 o 
   7   8  11       15.45        9.94      4.21 o 
   8   8  11       22.86       21.40      8.94 o 
  -4   9  11       36.80       26.26      5.32 o 
  -3   9  11       12.55       12.89      3.16 o 
  -2   9  11       59.70       56.67      3.24 o 
  -1   9  11        6.21       10.89      2.26 o 
   0   9  11       12.38       11.26      2.11 o 
   1   9  11       59.46       61.28      2.88 o 
   2   9  11      332.86      339.85      6.54 o 
   3   9  11        0.42        1.10      1.20 o 
   4   9  11       31.79       35.11      4.45 o 
   5   9  11       14.29       16.55      4.01 o 
   6   9  11        0.48        2.00      3.37 o 
   7   9  11       37.59       39.56      9.62 o 
  -3  10  11        5.48        3.04      2.33 o 
  -2  10  11        2.98        3.29      2.31 o 
  -1  10  11        0.35       -1.50      1.50 o 
   0  10  11       38.62       38.40      2.28 o 
   1  10  11        0.48        0.66      1.57 o 
   2  10  11        4.08        3.41      1.13 o 
   3  10  11       25.30       22.38      1.75 o 
   4  10  11       48.68       54.43      8.78 o 
   5  10  11       45.44       37.40      8.30 o 
   6  10  11        3.24        7.34      6.73 o 
  -3  11  11        1.06        1.83      3.51 o 
  -2  11  11       26.29       26.82      3.55 o 
  -1  11  11       28.94       31.71      2.78 o 
   0  11  11        3.54        5.87      2.59 o 
   1  11  11        7.65        8.95      2.62 o 
   2  11  11        2.55        2.46      1.67 o 
   3  11  11        1.89        0.31      1.61 o 
   4  11  11       37.18       37.40      4.81 o 
   5  11  11        0.85       -2.85      3.41 o 
   6  11  11       12.02       14.75      4.53 o 
  -2  12  11        0.28        0.54      2.40 o 
  -1  12  11        1.90        1.57      2.39 o 
   0  12  11      132.72      148.01      6.44 o 
   1  12  11       24.00       27.18      3.23 o 
   2  12  11       11.96        7.04      4.52 o 
   3  12  11        1.05       -2.24      2.24 o 
   4  12  11        0.84        4.05      3.41 o 
   5  12  11       19.24       24.33      8.34 o 
   0  13  11       29.00       32.50      3.00 o 
   1  13  11       15.28       16.82      3.48 o 
   2  13  11        0.13        1.54      2.33 o 
   3  13  11       11.19       18.04      4.09 o 
   4  13  11        3.08        2.49      5.73 o 
  -2 -10  12        0.00        0.95      2.75 o 
  -1 -10  12      148.67      157.68      6.98 o 
   0 -10  12        4.40        2.62      2.99 o 
   1 -10  12       30.58       29.23      4.22 o 
  -4  -9  12        0.10       -2.45      4.33 o 
  -3  -9  12       28.84       28.26      9.98 o 
  -2  -9  12        0.38       -0.62      2.51 o 
  -1  -9  12       10.58       12.28      3.21 o 
   0  -9  12       26.21       26.15      3.75 o 
   1  -9  12        6.54        9.18      3.80 o 
   2  -9  12       70.07       81.01      5.16 o 
   3  -9  12        7.29        4.05      4.29 o 
  -5  -8  12       21.11       20.60      9.62 o 
  -4  -8  12        0.43       -2.85      4.17 o 
  -3  -8  12       54.95       63.33     11.46 o 
  -2  -8  12       46.93       51.79     10.30 o 
  -1  -8  12       11.87       13.40      3.81 o 
   0  -8  12      469.19      509.61     17.03 o 
   1  -8  12        1.93        4.18      2.59 o 
   2  -8  12      156.75      162.68     14.23 o 
   3  -8  12      128.24      127.89      7.05 o 
   4  -8  12       47.75       51.59      6.69 o 
  -5  -7  12       18.87       14.91      5.01 o 
  -4  -7  12       25.20       19.28      8.58 o 
  -3  -7  12       50.96       66.70      6.45 o 
  -2  -7  12      137.64      159.77      8.36 o 
  -1  -7  12       38.06       24.10     21.70 o 
   0  -7  12       25.16       26.01      3.09 o 
   1  -7  12       97.90       95.38      7.34 o 
   2  -7  12       63.96       80.11      7.34 o 
   3  -7  12       33.67       30.88      3.41 o 
   4  -7  12        0.36       -2.97      3.77 o 
   5  -7  12        6.86        7.66      4.33 o 
  -6  -6  12        2.84        0.85      3.26 o 
  -5  -6  12       28.52       34.68      4.51 o 
  -4  -6  12       38.13       37.36      5.45 o 
  -3  -6  12       13.26       14.07      7.38 o 
  -2  -6  12       33.04       39.98      2.82 o 
  -1  -6  12       47.76       53.43      3.37 o 
   0  -6  12       13.57       22.88      3.34 o 
   1  -6  12        2.18        2.09      2.48 o 
   2  -6  12        2.63        2.26      3.65 o 
   3  -6  12      138.88      148.19      6.33 o 
   4  -6  12        1.32        2.85      5.69 o 
   5  -6  12        0.69       -1.68      3.33 o 
  -6  -5  12       22.06       20.06      6.13 o 
  -5  -5  12        5.44        4.19      2.59 o 
  -4  -5  12        4.04        9.36      4.62 o 
  -3  -5  12       28.38       20.12      4.41 o 
  -2  -5  12     1177.63     1151.84     36.43 o 
  -1  -5  12        0.51        2.27      1.66 o 
   0  -5  12       46.34       47.27      1.71 o 
   1  -5  12      388.25      377.54     26.73 o 
   2  -5  12      269.85      252.36      7.84 o 
   3  -5  12       10.09        9.49      2.69 o 
   4  -5  12        8.87        5.04      1.31 o 
   5  -5  12       78.11       73.99      8.46 o 
   6  -5  12        3.41        1.92      5.77 o 
  -6  -4  12       33.01       34.25      4.91 o 
  -5  -4  12        5.42        9.77      3.39 o 
  -4  -4  12      150.32      146.72      6.39 o 
  -3  -4  12        6.56        5.21      2.77 o 
  -2  -4  12       24.29       20.32      3.85 o 
  -1  -4  12       65.13       83.86      3.11 o 
   0  -4  12       50.86       50.48      2.13 o 
   1  -4  12        1.77        1.86      0.79 o 
   2  -4  12       30.20       35.22      5.17 o 
   3  -4  12      171.75      167.90      5.25 o 
   4  -4  12      133.43      118.78      7.21 o 
   5  -4  12       18.33       13.94      2.27 o 
   6  -4  12       98.43       92.25      3.50 o 
  -6  -3  12        2.54        3.39      4.77 o 
  -5  -3  12        4.39        0.25      2.53 o 
  -4  -3  12        9.32        9.44      3.18 o 
  -3  -3  12        3.92        1.04      2.20 o 
  -2  -3  12      105.07      111.32      3.82 o 
  -1  -3  12       21.11       18.56      1.68 o 
   0  -3  12        8.28        8.06      1.57 o 
   1  -3  12      242.21      236.32      5.23 o 
   2  -3  12        8.29        8.09      1.66 o 
   3  -3  12       68.82       65.50      3.78 o 
   4  -3  12       98.38       86.82      3.74 o 
   5  -3  12       43.46       36.54      4.81 o 
   6  -3  12        8.98        7.81      2.95 o 
   7  -3  12       13.84       12.34      4.03 o 
  -7  -2  12        0.00       -0.16      5.53 o 
  -6  -2  12       24.69       25.28      4.41 o 
  -5  -2  12        2.18        6.61      2.75 o 
  -4  -2  12       78.33       84.14      5.12 o 
  -3  -2  12       44.38       42.79      3.65 o 
  -2  -2  12      126.01      132.07      3.96 o 
  -1  -2  12      281.70      276.69      4.51 o 
   0  -2  12       60.23       60.47      2.63 o 
   1  -2  12      178.18      185.74      3.75 o 
   2  -2  12      259.99      281.82      4.00 o 
   3  -2  12      120.40      123.24      2.21 o 
   4  -2  12      174.27      182.00      4.61 o 
   5  -2  12        0.31        1.60      1.64 o 
   6  -2  12       16.49       15.30      2.48 o 
   7  -2  12        0.03        0.71      2.09 o 
  -7  -1  12       18.00       18.21      3.86 o 
  -6  -1  12       14.70       15.51      3.37 o 
  -5  -1  12        3.24        7.05      2.66 o 
  -4  -1  12      282.34      249.61      8.09 o 
  -3  -1  12      243.43      236.22      6.82 o 
  -2  -1  12        6.96       10.99      2.05 o 
  -1  -1  12      721.01      703.70     13.90 o 
   0  -1  12       44.22       42.66      1.83 o 
   1  -1  12      342.53      326.27      5.35 o 
   2  -1  12     1274.10     1305.03     13.35 o 
   3  -1  12       25.84       22.69      3.93 o 
   4  -1  12      330.76      347.52     13.91 o 
   5  -1  12        0.80        1.94      1.26 o 
   6  -1  12      243.49      250.32      5.92 o 
   7  -1  12        2.11        0.42      2.64 o 
  -7   0  12        0.68       -0.65      3.53 o 
  -6   0  12       23.75       21.33      3.67 o 
  -5   0  12       41.77       49.29      3.98 o 
  -4   0  12       54.56       57.99      4.68 o 
  -3   0  12      379.11      362.83      8.58 o 
  -2   0  12        0.32       -1.68      1.68 o 
  -1   0  12      193.09      178.30      9.41 o 
   0   0  12      555.67      545.09      8.34 o 
   1   0  12      296.53      294.88     12.89 o 
   2   0  12      127.79      133.61      2.39 o 
   3   0  12       24.68       23.75      1.18 o 
   4   0  12       25.37       24.00      2.05 o 
   5   0  12       10.19       10.55      1.29 o 
   6   0  12       51.99       62.33      2.55 o 
   7   0  12       68.53       76.10      5.13 o 
   8   0  12        4.55        2.84      2.39 o 
  -7   1  12       27.72       25.53      6.09 o 
  -6   1  12        1.52        1.65      2.71 o 
  -5   1  12        0.25        0.01      2.40 o 
  -4   1  12        2.58        3.36      2.76 o 
  -3   1  12      494.76      475.40     10.23 o 
  -2   1  12      580.98      579.89     12.93 o 
  -1   1  12      368.39      368.95      6.08 o 
   0   1  12      105.04      105.17      2.46 o 
   1   1  12       59.29       62.75      1.76 o 
   2   1  12     1552.53     1530.59     16.65 o 
   3   1  12        1.49        1.55      0.90 o 
   4   1  12       14.57       13.02      1.61 o 
   5   1  12      297.64      300.74      3.87 o 
   6   1  12      195.82      204.16      3.99 o 
   7   1  12       15.30        8.41      2.94 o 
   8   1  12        0.01       -0.92      2.85 o 
  -6   2  12        0.22        1.06      4.59 o 
  -5   2  12        8.41        6.87      3.37 o 
  -4   2  12        2.94        4.60      2.87 o 
  -3   2  12       81.16       77.38      3.61 o 
  -2   2  12       58.92       53.94      3.53 o 
  -1   2  12      182.74      173.44      3.44 o 
   0   2  12     1292.97     1187.43     13.03 o 
   1   2  12      315.45      297.37      4.27 o 
   2   2  12      318.28      328.03      4.25 o 
   3   2  12      327.20      338.74      3.82 o 
   4   2  12      243.48      237.90      6.14 o 
   5   2  12        9.42        6.55      1.46 o 
   6   2  12        1.74        1.05      1.09 o 
   7   2  12       72.01       73.91      3.94 o 
   8   2  12      133.29      132.55      7.34 o 
  -6   3  12       19.80       15.91      5.09 o 
  -5   3  12       98.28       95.17      6.19 o 
  -4   3  12        2.36        2.44      2.76 o 
  -3   3  12        8.14        6.04      2.08 o 
  -2   3  12      348.66      338.60      6.30 o 
  -1   3  12       34.02       32.67      1.98 o 
   0   3  12       10.98        9.63      1.63 o 
   1   3  12      600.18      595.48      7.66 o 
   2   3  12      168.76      184.12      3.36 o 
   3   3  12      195.49      196.89      2.34 o 
   4   3  12      287.52      278.20      3.05 o 
   5   3  12      124.16      129.09      2.31 o 
   6   3  12       24.41       25.65      1.61 o 
   7   3  12        6.56       12.99      3.53 o 
   8   3  12       66.02       62.53      9.70 o 
  -6   4  12       17.46       15.91      5.45 o 
  -5   4  12        0.02       -0.97      2.96 o 
  -4   4  12      173.15      167.66     10.18 o 
  -3   4  12        0.08        1.27      2.28 o 
  -2   4  12        0.29        1.26      1.51 o 
  -1   4  12       92.07       94.38      2.74 o 
   0   4  12      742.86      724.92     20.06 o 
   1   4  12      381.16      376.46      5.00 o 
   2   4  12       64.76       72.14      1.75 o 
   3   4  12      516.02      522.78      4.82 o 
   4   4  12        4.60        4.57      4.29 o 
   5   4  12       48.43       23.65      5.97 o 
   6   4  12        6.94        5.85      5.25 o 
   7   4  12       22.49       25.33      4.21 o 
   8   4  12        1.39       -0.36      5.25 o 
  -5   5  12        3.98        3.09      3.97 o 
  -4   5  12       13.54       13.31      3.03 o 
  -3   5  12       11.69       10.31      2.99 o 
  -2   5  12      293.05      274.35      5.18 o 
  -1   5  12      176.74      168.10      4.10 o 
   0   5  12        4.40        6.22      1.96 o 
   1   5  12      351.67      343.07      4.79 o 
   2   5  12       10.68       13.40      1.10 o 
   3   5  12       20.59       18.28      0.50 o 
   4   5  12      131.33      142.33      5.97 o 
   5   5  12      209.82      223.22      7.82 o 
   6   5  12       20.51       25.57      4.05 o 
   7   5  12       18.57       16.71      4.05 o 
   8   5  12       29.60       31.91      5.21 o 
  -5   6  12        0.10       -2.75      3.47 o 
  -4   6  12      206.48      213.32     12.00 o 
  -3   6  12      118.11      116.27      4.31 o 
  -2   6  12        4.58        4.03      2.11 o 
  -1   6  12      102.81      106.69      3.79 o 
   0   6  12      130.58      129.12      4.10 o 
   1   6  12      479.93      466.35      5.21 o 
   2   6  12      269.29      269.23      3.96 o 
   3   6  12      261.14      262.43      6.68 o 
   4   6  12       75.05       78.84      3.41 o 
   5   6  12       56.99       69.10      5.09 o 
   6   6  12      112.70      129.06      6.89 o 
   7   6  12       18.78       20.04      7.54 o 
   8   6  12        0.33        1.12      3.49 o 
  -5   7  12        8.90       10.64      4.40 o 
  -4   7  12        1.31        2.19      2.09 o 
  -3   7  12        4.28        3.83      1.90 o 
  -2   7  12        7.47        6.73      1.96 o 
  -1   7  12      229.97      218.94      4.37 o 
   0   7  12        6.67        6.69      1.49 o 
   1   7  12       21.77       22.00      1.44 o 
   2   7  12       56.86       58.15      1.46 o 
   3   7  12        1.25        1.45      2.42 o 
   4   7  12        1.61        4.18      3.27 o 
   6   7  12       21.53       28.50      7.74 o 
   7   7  12       18.47       21.40      4.73 o 
   8   7  12        2.87        7.46      7.58 o 
  -4   8  12        0.82        3.25      2.81 o 
  -3   8  12       23.30       23.16      2.58 o 
  -2   8  12       18.22       16.07      2.10 o 
  -1   8  12      200.20      195.34      3.95 o 
   0   8  12        0.06        2.30      2.03 o 
   1   8  12       33.03       30.48      1.71 o 
   2   8  12      960.51      988.78      9.40 o 
   3   8  12      166.66      165.39      7.97 o 
   4   8  12      554.16      556.57     12.25 o 
   5   8  12      101.17       97.16      6.49 o 
   6   8  12       36.83       40.68      5.33 o 
   7   8  12       30.62       34.79      9.34 o 
  -4   9  12       17.04       16.10      2.92 o 
  -3   9  12       12.70       12.84      2.74 o 
  -2   9  12        4.54        5.76      2.49 o 
  -1   9  12       40.13       28.65      3.66 o 
   0   9  12        0.12        1.02      1.40 o 
   1   9  12       12.96       15.07      2.37 o 
   2   9  12      596.42      588.66      7.42 o 
   3   9  12       27.54       26.41      1.21 o 
   4   9  12       26.58       29.30      3.64 o 
   5   9  12        1.70       -2.73      5.65 o 
   7   9  12       28.82       31.95      5.53 o 
  -3  10  12        2.41        7.15      2.61 o 
  -2  10  12        8.44        6.94      2.32 o 
  -1  10  12       10.40        9.19      2.13 o 
   0  10  12      145.86      143.57      6.04 o 
   1  10  12        0.14       -0.97      1.64 o 
   2  10  12       25.74       31.67      1.99 o 
   3  10  12      107.09      103.68      5.00 o 
   4  10  12       10.08       14.23      4.01 o 
   5  10  12        2.37        2.89      3.41 o 
   6  10  12        2.45        1.76      3.57 o 
   7  10  12       17.94       19.00      8.90 o 
  -2  11  12        5.40        3.33      2.72 o 
  -1  11  12       18.08       22.78      3.06 o 
   0  11  12       25.44       23.43      2.91 o 
   1  11  12        0.54       -0.13      1.14 o 
   2  11  12      210.70      213.95      5.39 o 
   3  11  12       65.68       70.15      5.01 o 
   4  11  12        0.10       -3.13      5.85 o 
   5  11  12       84.49       97.64     11.70 o 
   6  11  12       43.74       45.21     10.18 o 
  -1  12  12        5.92        6.43      2.87 o 
   0  12  12       57.03       62.64      4.99 o 
   1  12  12       40.72       52.10      4.22 o 
   2  12  12       13.12       17.58      3.67 o 
   3  12  12      101.66       88.44     37.84 o 
   4  12  12        6.04       10.46      4.09 o 
   5  12  12        5.28        4.05      3.89 o 
   1  13  12       15.79       14.50      2.61 o 
   2  13  12        4.49        7.94      6.45 o 
   3  13  12       34.80       34.71      5.01 o 
  -3  -9  13        3.41        2.12      4.41 o 
  -2  -9  13        0.47        4.27      3.64 o 
  -1  -9  13       15.95       20.21      4.45 o 
   0  -9  13       92.42       98.03      8.56 o 
   1  -9  13        5.04        7.70      5.49 o 
   2  -9  13        1.90        0.48      4.48 o 
  -4  -8  13       10.50       11.82      8.94 o 
  -3  -8  13        1.08       -0.40      3.77 o 
  -2  -8  13      535.76      570.29     18.40 o 
  -1  -8  13       28.35       26.35      6.23 o 
   0  -8  13        0.11        2.22      4.37 o 
   1  -8  13      125.53      125.44     11.78 o 
   2  -8  13       13.86       14.04      3.90 o 
   3  -8  13        8.52        7.68      5.23 o 
  -5  -7  13        0.22        1.88      4.21 o 
  -4  -7  13      190.99      214.52     11.10 o 
  -3  -7  13        0.09        2.40      3.35 o 
  -2  -7  13        0.00        4.49      3.97 o 
  -1  -7  13      248.58      231.21    126.74 o 
   0  -7  13        1.13        2.08      2.82 o 
   1  -7  13       91.86       85.69      5.59 o 
   2  -7  13       13.92       15.67      5.10 o 
   3  -7  13       11.10        7.98      8.16 o 
   4  -7  13        0.80       -1.17      2.97 o 
  -5  -6  13        0.35        0.69      3.89 o 
  -4  -6  13       21.03       22.65      5.29 o 
  -3  -6  13      144.64      137.16      8.30 o 
  -2  -6  13        0.05        6.43      2.33 o 
  -1  -6  13      144.74      144.59      3.42 o 
   0  -6  13        5.48       11.34      3.67 o 
   1  -6  13      215.62      239.05     21.02 o 
   2  -6  13       12.79       20.44      3.51 o 
   3  -6  13        3.27        4.02      3.94 o 
   4  -6  13      196.29      202.24      9.68 o 
   5  -6  13       10.65       12.87      4.37 o 
  -6  -5  13       26.97       26.48      4.77 o 
  -5  -5  13       22.60       25.47      3.64 o 
  -4  -5  13      359.62      332.87     16.17 o 
  -3  -5  13       25.20       31.95      8.62 o 
  -2  -5  13      172.95      182.03      5.31 o 
  -1  -5  13      836.98      913.20     20.92 o 
   0  -5  13        0.04        2.07      1.14 o 
   1  -5  13      124.52      131.94      5.47 o 
   2  -5  13       17.14       15.51      3.03 o 
   3  -5  13        2.07        1.96      1.95 o 
   4  -5  13       76.05       58.40      9.28 o 
   5  -5  13        3.61        2.69      5.53 o 
  -6  -4  13       78.63       78.60      5.30 o 
  -5  -4  13       68.36       67.84      5.52 o 
  -4  -4  13       54.87       51.65      4.57 o 
  -3  -4  13      326.76      336.80      9.46 o 
  -2  -4  13      507.91      497.63      8.51 o 
  -1  -4  13      154.97      162.55      4.55 o 
   0  -4  13       39.28       47.57      4.17 o 
   1  -4  13       17.60       15.00      1.50 o 
   2  -4  13      816.30      785.35     31.66 o 
   3  -4  13        9.11        8.90      2.48 o 
   4  -4  13       46.49       42.54      4.64 o 
   5  -4  13       37.34       27.55      6.31 o 
   6  -4  13        4.14        0.74      2.47 o 
  -6  -3  13        8.31        3.40      3.95 o 
  -5  -3  13       88.98      112.57     11.38 o 
  -4  -3  13        7.78        6.08      3.69 o 
  -3  -3  13      196.58      187.29      7.90 o 
  -2  -3  13       50.18       50.73      5.39 o 
  -1  -3  13       22.29       27.06      2.52 o 
   0  -3  13      202.25      198.31      8.64 o 
   1  -3  13       48.08       48.05      3.05 o 
   2  -3  13       40.17       34.18      2.77 o 
   3  -3  13       25.72       23.19      3.01 o 
   4  -3  13        1.65        3.38      1.76 o 
   5  -3  13       17.31       13.17      2.80 o 
   6  -3  13        2.26        2.83      2.68 o 
  -6  -2  13       14.05       11.95      4.13 o 
  -5  -2  13      160.07      159.83      7.52 o 
  -4  -2  13       98.10      104.29     13.45 o 
  -3  -2  13      213.89      220.39      9.57 o 
  -2  -2  13      548.51      582.24     11.45 o 
  -1  -2  13      169.94      174.58      4.22 o 
   0  -2  13       51.86       54.62      1.97 o 
   1  -2  13        3.89        4.79      1.56 o 
   2  -2  13      465.11      471.41      5.99 o 
   3  -2  13       11.82       11.63      1.29 o 
   4  -2  13       25.47       24.42      2.10 o 
   5  -2  13       33.50       34.58      2.60 o 
   6  -2  13        1.03        1.09      2.54 o 
   7  -2  13        0.17        4.61      3.99 o 
  -6  -1  13        0.87       -3.63      3.63 o 
  -5  -1  13       47.37       50.72      5.15 o 
  -4  -1  13      526.14      544.14     10.95 o 
  -3  -1  13      921.19      948.23     17.81 o 
  -2  -1  13        4.25        5.63      2.52 o 
  -1  -1  13      232.92      228.60      5.52 o 
   0  -1  13     1508.57     1495.78     17.30 o 
   1  -1  13        0.77        2.19      1.51 o 
   2  -1  13       20.72       24.04      1.52 o 
   3  -1  13      112.74      124.77      3.69 o 
   4  -1  13       21.62       19.61      2.50 o 
   5  -1  13        6.44        5.04      1.54 o 
   6  -1  13        1.92        1.92      1.53 o 
   7  -1  13       23.30       18.95      2.81 o 
  -6   0  13       20.28       20.65      4.74 o 
  -5   0  13      181.35      178.02     15.61 o 
  -4   0  13       10.06        9.88      3.23 o 
  -3   0  13      155.50      163.51      8.42 o 
  -2   0  13      538.86      508.84      8.64 o 
  -1   0  13       65.42       79.10      3.59 o 
   0   0  13      570.89      557.81     13.03 o 
   1   0  13      431.45      434.33      5.95 o 
   2   0  13        0.30        0.29      0.93 o 
   3   0  13       81.39       87.81      2.66 o 
   4   0  13      319.14      337.23      4.43 o 
   5   0  13      101.66      106.11      2.17 o 
   6   0  13       20.69       19.20      1.65 o 
   7   0  13        2.98        1.32      1.98 o 
  -6   1  13        0.12        1.74      4.95 o 
  -5   1  13       25.29       24.41      4.25 o 
  -4   1  13      559.85      554.11     20.24 o 
  -3   1  13      102.28      103.11      8.60 o 
  -2   1  13       20.98       17.95      6.52 o 
  -1   1  13      746.46      729.07      8.54 o 
   0   1  13     1869.37     1847.13     20.81 o 
   1   1  13      277.16      277.80      4.29 o 
   2   1  13       48.22       47.75      1.57 o 
   3   1  13      439.72      425.61      5.01 o 
   4   1  13      311.93      310.20      3.92 o 
   5   1  13        0.98        1.53      1.26 o 
   6   1  13        2.09       -0.50      1.30 o 
   7   1  13        4.84        3.13      1.64 o 
   8   1  13        1.27        3.25      3.17 o 
  -6   2  13       64.29       65.17     18.60 o 
  -5   2  13        6.69       10.02      3.75 o 
  -4   2  13       65.66       63.71      4.05 o 
  -3   2  13      143.22      144.83      5.73 o 
  -2   2  13      501.49      480.43      6.69 o 
  -1   2  13        2.30        1.65      1.19 o 
   0   2  13       68.73       65.27      2.58 o 
   1   2  13      968.06      914.84     11.56 o 
   2   2  13       20.28       21.86      1.40 o 
   3   2  13      108.61      112.84      3.31 o 
   4   2  13       35.36       36.01      1.66 o 
   5   2  13       11.30        9.09      1.29 o 
   6   2  13      305.05      305.81      8.20 o 
   7   2  13       15.51        5.41      5.33 o 
   8   2  13        0.09       -0.84      3.01 o 
  -6   3  13        9.98        6.61      4.89 o 
  -5   3  13        6.89        6.07      3.61 o 
  -4   3  13      137.28      144.25      5.45 o 
  -3   3  13      145.44      143.82      7.15 o 
  -2   3  13        1.95        5.75      1.58 o 
  -1   3  13      157.09      156.42      7.95 o 
   0   3  13       19.75       22.84      2.58 o 
   1   3  13      331.98      337.56      4.89 o 
   2   3  13      294.36      307.03     11.29 o 
   3   3  13       31.50       33.50      1.40 o 
   4   3  13      111.07      107.80      3.78 o 
   5   3  13       18.64       20.70      1.80 o 
   6   3  13      249.62      248.09      9.65 o 
   7   3  13        0.09       -0.24      4.57 o 
   8   3  13       20.14       18.60      4.37 o 
  -6   4  13      121.07      129.67      9.62 o 
  -5   4  13        1.76       -1.76      6.53 o 
  -4   4  13       44.27       41.81      4.53 o 
  -3   4  13      103.68       98.70      5.09 o 
  -2   4  13      528.39      496.18      7.75 o 
  -1   4  13      164.28      182.94      4.42 o 
   0   4  13      364.60      347.42      5.48 o 
   1   4  13      316.82      305.47      3.98 o 
   2   4  13      184.20      187.03      3.09 o 
   3   4  13      118.04      115.99      4.03 o 
   4   4  13       91.08      107.34      8.54 o 
   5   4  13        0.08        3.49      2.69 o 
   6   4  13       92.49      126.98     10.30 o 
   7   4  13        4.44        4.33      5.69 o 
   8   4  13        3.80        7.94      3.93 o 
  -5   5  13       65.92       67.78      7.21 o 
  -4   5  13       30.45       29.29      3.47 o 
  -3   5  13      293.33      265.42     15.54 o 
  -2   5  13      154.91      138.00      3.96 o 
  -1   5  13      318.50      324.88      6.31 o 
   0   5  13      753.40      687.97     15.88 o 
   1   5  13      289.46      267.70      4.04 o 
   2   5  13       50.64       53.03      2.85 o 
   3   5  13       49.27       45.50      3.48 o 
   4   5  13      322.81      321.93      7.58 o 
   5   5  13        7.48        5.45      5.21 o 
   6   5  13        3.18        2.57      5.17 o 
   7   5  13       40.06       46.17      5.25 o 
   8   5  13        0.24       -1.56      6.01 o 
  -4   6  13        0.64        0.37      2.31 o 
  -3   6  13       18.75       21.20      2.77 o 
  -2   6  13       18.80       15.29      1.95 o 
  -1   6  13      476.66      469.52      7.89 o 
   0   6  13      402.11      371.08      5.53 o 
   1   6  13        3.15        2.03      1.10 o 
   2   6  13      489.73      508.60      8.54 o 
   3   6  13        1.60        2.29      0.54 o 
   4   6  13       64.05       62.36      4.17 o 
   5   6  13      150.70      153.79     11.82 o 
   6   6  13        1.15        0.32      2.81 o 
   7   6  13        3.13       -0.40      3.09 o 
   8   6  13        1.31        6.81      4.13 o 
  -5   7  13       37.05       40.07      5.79 o 
  -4   7  13       28.39       33.12      3.60 o 
  -3   7  13      214.01      206.76      8.41 o 
  -2   7  13       54.34       47.16      4.48 o 
  -1   7  13        5.90        7.13      2.18 o 
   0   7  13      915.58      899.22     12.38 o 
   1   7  13       23.83       20.47      1.91 o 
   2   7  13       21.29       20.17      1.43 o 
   3   7  13      174.46      169.60     12.06 o 
   4   7  13      130.90      132.23      4.77 o 
   5   7  13        0.07        1.68      2.97 o 
   6   7  13       10.60        3.09      3.37 o 
   7   7  13       24.55       23.69      8.38 o 
  -4   8  13       37.62       35.36      3.81 o 
  -3   8  13       84.11       79.30      3.65 o 
  -2   8  13      403.44      394.50      9.79 o 
  -1   8  13       99.84       88.97      4.69 o 
   0   8  13        2.16        3.07      2.44 o 
   1   8  13       54.71       51.86      2.54 o 
   2   8  13      296.94      290.61      7.39 o 
   3   8  13       10.67       12.61      3.11 o 
   4   8  13        6.20        6.49      3.53 o 
   5   8  13      126.86      127.42     12.14 o 
   6   8  13       35.85       41.52      9.30 o 
   7   8  13        4.09        2.85      3.93 o 
  -3   9  13       43.08       46.83      4.35 o 
  -2   9  13       33.23       39.24      3.63 o 
  -1   9  13       66.72       71.25      5.66 o 
   0   9  13      329.42      308.16      6.44 o 
   1   9  13        0.66        0.62      1.62 o 
   2   9  13       30.10       27.89      1.24 o 
   3   9  13       63.24       56.42      8.40 o 
   4   9  13       21.16       27.06      3.17 o 
   5   9  13        6.61        2.04      3.37 o 
   6   9  13       76.10       83.05      6.97 o 
   7   9  13       27.48       28.26      9.54 o 
  -3  10  13       14.39       15.12      3.14 o 
  -2  10  13      207.21      225.34      7.21 o 
  -1  10  13       92.19       97.04      4.25 o 
   0  10  13       16.50       15.32      2.28 o 
   1  10  13       89.94       93.39      6.85 o 
   2  10  13        5.94        7.37      1.32 o 
   3  10  13        8.63        6.88      4.01 o 
   4  10  13      116.35      119.98      9.58 o 
   5  10  13       35.58       35.39      9.02 o 
   6  10  13       42.79       41.93     10.10 o 
  -2  11  13        2.43        3.13      2.28 o 
  -1  11  13       84.91       88.91      5.99 o 
   0  11  13       61.80       70.27      9.02 o 
   1  11  13        5.22        7.74      1.79 o 
   2  11  13       22.13       25.64      3.64 o 
   3  11  13      184.30      202.71      6.42 o 
   4  11  13        0.62        1.68      3.41 o 
   5  11  13        5.31        6.25      4.17 o 
   6  11  13        0.25        1.60      3.81 o 
  -1  12  13        3.88        1.62      3.17 o 
   0  12  13        6.40        3.60      3.06 o 
   1  12  13      170.04      189.13      7.63 o 
   2  12  13        2.73        3.87      2.44 o 
   3  12  13       72.77       96.84     11.34 o 
   4  12  13       33.71       12.91      7.70 o 
   5  12  13        0.46        4.89      7.13 o 
   2  13  13        0.03        3.69      6.21 o 
  -1  -9  14       25.69       29.67      4.22 o 
   0  -9  14        3.96        6.32      3.28 o 
  -3  -8  14       37.16       43.57     11.66 o 
  -2  -8  14        0.17       -3.07      3.07 o 
  -1  -8  14       14.18       21.66      4.79 o 
   0  -8  14       20.85       28.00      4.70 o 
   1  -8  14        7.64        9.63      3.89 o 
   2  -8  14       16.61       13.93      3.39 o 
  -4  -7  14       17.83       17.80      5.69 o 
  -3  -7  14       30.69       34.91     10.54 o 
  -2  -7  14       29.07       32.71      9.98 o 
  -1  -7  14        5.71        3.13      2.62 o 
   0  -7  14        0.75       -3.17      3.17 o 
   1  -7  14        2.12        2.02      2.44 o 
   2  -7  14       41.62       44.68      4.81 o 
   3  -7  14       43.35       42.53      3.97 o 
  -5  -6  14       19.66       14.51      9.26 o 
  -4  -6  14       50.90       39.80     10.94 o 
  -3  -6  14       75.86       59.20     31.22 o 
  -2  -6  14        0.00        1.58      1.90 o 
  -1  -6  14       60.46       63.96      2.82 o 
   0  -6  14       90.44       96.31      5.53 o 
   1  -6  14       37.81       41.93      5.35 o 
   2  -6  14      120.63      112.77      6.19 o 
   3  -6  14        9.21       10.64      4.59 o 
   4  -6  14        4.35        6.68      3.31 o 
  -5  -5  14       93.26       82.14     14.13 o 
  -4  -5  14       14.56       17.60      3.33 o 
  -3  -5  14      180.61      185.10     15.47 o 
  -2  -5  14       30.53       33.53      4.51 o 
  -1  -5  14       17.63       20.16      2.53 o 
   0  -5  14       72.56       70.28      4.57 o 
   1  -5  14        7.90        9.89      4.11 o 
   2  -5  14        6.59        6.70      2.76 o 
   3  -5  14       65.96       57.60      9.06 o 
   4  -5  14        3.28        1.21      3.51 o 
   5  -5  14        1.15        1.63      2.61 o 
  -5  -4  14        8.20        9.90      4.02 o 
  -4  -4  14      101.49       92.83      8.22 o 
  -3  -4  14        9.21       11.48      2.81 o 
  -2  -4  14        0.15       -0.10      1.87 o 
  -1  -4  14        1.01        5.04      2.02 o 
   0  -4  14      302.58      298.99      5.57 o 
   1  -4  14       24.33       32.37      2.85 o 
   2  -4  14      230.17      239.01      6.82 o 
   3  -4  14      103.70      109.77      4.80 o 
   4  -4  14        6.70        8.84      1.73 o 
   5  -4  14        6.20        3.80      1.81 o 
   6  -4  14       27.41       21.16      4.29 o 
  -6  -3  14       42.91       47.31      8.27 o 
  -5  -3  14       35.10       37.45      6.96 o 
  -4  -3  14        7.49        8.68      2.81 o 
  -3  -3  14        6.04        6.76      2.89 o 
  -2  -3  14      180.60      182.08      3.95 o 
  -1  -3  14       45.04       47.74      3.12 o 
   0  -3  14       31.15       28.73      2.39 o 
   1  -3  14      153.50      155.38     17.86 o 
   2  -3  14       61.29       60.81      7.88 o 
   3  -3  14        4.47        1.55      1.63 o 
   4  -3  14        0.35        1.71      1.34 o 
   5  -3  14        0.96        1.42      1.23 o 
   6  -3  14       21.16       12.63      2.61 o 
  -6  -2  14       43.36       39.35     10.48 o 
  -5  -2  14        2.88        3.63      2.78 o 
  -4  -2  14      119.66      118.23      9.94 o 
  -3  -2  14        0.20       -0.94      2.04 o 
  -2  -2  14        0.07        1.46      1.46 o 
  -1  -2  14       78.87       81.99      2.34 o 
   0  -2  14       38.87       40.57      3.27 o 
   1  -2  14        0.84       -0.87      1.76 o 
   2  -2  14        0.93        2.15      1.38 o 
   3  -2  14       25.43       20.29      5.58 o 
   4  -2  14      112.22      124.70      2.86 o 
   5  -2  14        7.58        6.71      1.84 o 
   6  -2  14        3.18        2.54      1.76 o 
  -6  -1  14      135.47      141.79      8.45 o 
  -5  -1  14       28.93       29.14      3.84 o 
  -4  -1  14       26.09       27.71      3.40 o 
  -3  -1  14      248.40      246.81      8.62 o 
  -2  -1  14      843.84      847.38     12.87 o 
  -1  -1  14      141.64      136.62      3.49 o 
   0  -1  14       13.10       15.49      1.91 o 
   1  -1  14       38.26       44.16      8.76 o 
   2  -1  14      194.05      186.62      9.46 o 
   3  -1  14        2.15        4.77      1.21 o 
   4  -1  14      120.49      124.85      5.42 o 
   5  -1  14       14.24       13.59      1.60 o 
   6  -1  14        0.00        0.83      1.52 o 
   7  -1  14        3.13        3.64      1.45 o 
  -6   0  14        0.11        2.57      3.03 o 
  -5   0  14       26.59       24.44      3.71 o 
  -4   0  14       20.14       16.45      3.79 o 
  -3   0  14      330.11      333.09      9.01 o 
  -2   0  14       54.49       58.02      3.30 o 
  -1   0  14      165.42      174.45      3.97 o 
   0   0  14      453.90      453.08      7.13 o 
   1   0  14       82.40       86.64      3.01 o 
   2   0  14      608.22      631.97      9.47 o 
   3   0  14        0.34        0.41      2.37 o 
   4   0  14       52.30       60.73      2.41 o 
   5   0  14       99.11       99.52      4.56 o 
   6   0  14       48.26       52.41      2.26 o 
   7   0  14        1.38        0.49      1.64 o 
  -6   1  14      135.25      133.59     10.24 o 
  -5   1  14        4.31        7.40      3.71 o 
  -4   1  14       56.36       63.18      7.08 o 
  -3   1  14      517.05      495.16     11.42 o 
  -2   1  14       85.27       92.17      4.01 o 
  -1   1  14      620.92      618.11     10.69 o 
   0   1  14       31.43       33.74      4.14 o 
   1   1  14        0.06       -0.37      1.46 o 
   2   1  14      573.98      577.00      7.78 o 
   3   1  14      223.65      226.44      3.67 o 
   4   1  14       14.07        9.29      1.52 o 
   5   1  14        1.28        3.11      1.20 o 
   6   1  14        3.84        5.37      1.39 o 
   7   1  14        2.32       -0.08      2.49 o 
  -6   2  14       16.23       18.26      6.87 o 
  -5   2  14      140.16      165.25     10.98 o 
  -4   2  14        5.94        3.36      4.26 o 
  -3   2  14      199.08      185.77      5.48 o 
  -2   2  14       25.04       22.45      2.28 o 
  -1   2  14      107.25      109.02      3.67 o 
   0   2  14      167.42      157.02      3.72 o 
   1   2  14        0.52        0.27      1.10 o 
   2   2  14       52.63       45.49      2.01 o 
   3   2  14      131.33      137.14      2.66 o 
   4   2  14      164.53      165.95      4.32 o 
   5   2  14        8.05        8.83      1.83 o 
   6   2  14        2.51        2.76      1.36 o 
   7   2  14        2.88        2.61      2.93 o 
  -6   3  14        1.44        7.51      3.51 o 
  -5   3  14      137.97      145.65     12.61 o 
  -4   3  14       20.53       23.54      4.02 o 
  -3   3  14       13.74        6.83      2.34 o 
  -2   3  14      301.43      318.10      8.98 o 
  -1   3  14       12.53       11.30      1.78 o 
   0   3  14       20.19       26.30      3.08 o 
   1   3  14       12.29       11.53      1.44 o 
   2   3  14       95.60      102.55      4.46 o 
   3   3  14       50.94       55.67      2.87 o 
   4   3  14      319.13      316.28      3.83 o 
   5   3  14        0.70        0.01      0.73 o 
   6   3  14       98.63       90.63      5.65 o 
   7   3  14        0.48        1.12      2.89 o 
  -5   4  14       16.84       18.88      5.25 o 
  -4   4  14        3.93        6.09      3.32 o 
  -3   4  14        0.33        0.98      1.69 o 
  -2   4  14        6.49        2.86      2.70 o 
  -1   4  14       51.70       54.91      4.76 o 
   0   4  14       80.71       88.68      6.21 o 
   1   4  14        3.04        5.07      1.80 o 
   2   4  14        6.55        8.67      1.30 o 
   3   4  14       32.66       37.74      2.83 o 
   4   4  14       24.60       25.41      0.82 o 
   5   4  14        4.20        4.93      2.93 o 
   6   4  14        8.91        9.14      3.41 o 
   7   4  14        7.71        6.17      6.09 o 
  -4   5  14       12.67       12.51      3.78 o 
  -3   5  14        1.58        2.73      2.11 o 
  -2   5  14      780.70      726.82     10.96 o 
  -1   5  14       17.85       20.17      2.10 o 
   0   5  14        5.31        5.19      1.43 o 
   1   5  14       14.36       13.70      1.98 o 
   2   5  14      136.83      133.79      2.53 o 
   3   5  14        2.69        2.02      0.99 o 
   4   5  14        6.23        5.65      2.01 o 
   5   5  14       13.67       11.78      3.45 o 
   6   5  14       29.92       28.78      4.45 o 
   7   5  14        0.06       -1.96      5.69 o 
  -5   6  14        8.12        6.71      3.37 o 
  -4   6  14       19.36       24.10      3.51 o 
  -3   6  14        2.34        4.00      2.59 o 
  -2   6  14        4.00        5.44      1.99 o 
  -1   6  14        0.08        1.75      2.33 o 
   0   6  14       67.22       70.23      4.58 o 
   1   6  14       71.10       64.23      1.96 o 
   2   6  14        4.49        4.92      1.21 o 
   3   6  14        8.74        8.58      0.97 o 
   4   6  14      130.95      123.27      5.24 o 
   5   6  14        1.69        1.72      3.01 o 
   6   6  14       15.52       12.83      6.73 o 
   7   6  14        0.01       -0.56      3.29 o 
  -4   7  14       12.86       19.41      2.95 o 
  -3   7  14        0.26        3.88      2.31 o 
  -2   7  14      109.25      119.79      3.82 o 
  -1   7  14       60.42       60.98      5.36 o 
   0   7  14        0.39        1.85      1.77 o 
   1   7  14       38.55       41.50      3.20 o 
   2   7  14       72.61       70.80      2.33 o 
   3   7  14       44.62       42.18      2.16 o 
   4   7  14       47.78       49.11      8.38 o 
   5   7  14       54.76       64.57      9.42 o 
   6   7  14       13.90       11.18      7.05 o 
   7   7  14       15.88        8.10      4.25 o 
  -4   8  14       57.42       50.01      4.33 o 
  -3   8  14        5.34        3.81      3.67 o 
  -2   8  14        4.67        1.54      2.36 o 
  -1   8  14      166.64      159.89      5.65 o 
   0   8  14       35.31       30.68      2.44 o 
   1   8  14       21.86       19.69      2.49 o 
   2   8  14       13.37        8.73      3.32 o 
   3   8  14       96.98      108.98      5.35 o 
   4   8  14      189.15      191.63      6.06 o 
   5   8  14        6.84        5.45      3.77 o 
   6   8  14      118.88      118.48      8.02 o 
   7   8  14       10.89       11.74      7.98 o 
  -3   9  14       26.28       29.81      3.48 o 
  -2   9  14       23.80       22.62      2.83 o 
  -1   9  14       19.63       20.38      2.46 o 
   0   9  14        0.42        0.40      1.80 o 
   1   9  14       73.22       76.71      3.71 o 
   2   9  14       50.72       55.79      2.38 o 
   3   9  14        0.00        0.06      0.36 o 
   4   9  14        0.17       -1.68      2.73 o 
   5   9  14        0.90        4.81      6.45 o 
   6   9  14       16.49       14.47      8.18 o 
  -2  10  14        0.02       -2.43      3.37 o 
  -1  10  14       46.30       44.25      3.01 o 
   0  10  14       69.96       73.11      3.56 o 
   1  10  14        9.87        9.44      1.75 o 
   2  10  14       22.87       29.09      2.89 o 
   3  10  14       47.42       52.97      4.78 o 
   4  10  14       40.95       41.58      3.82 o 
   5  10  14       27.33       23.49      5.29 o 
   6  10  14       14.75       13.47      4.89 o 
  -1  11  14       63.34       66.04      3.73 o 
   0  11  14       18.41       26.19      2.64 o 
   1  11  14        9.13       10.18      2.13 o 
   2  11  14       26.20       20.88      3.42 o 
   3  11  14        3.33       -0.69      4.79 o 
   4  11  14       56.26       74.68     12.77 o 
   5  11  14        2.88        3.93      4.13 o 
   0  12  14       26.35       26.72      2.74 o 
   1  12  14        1.36        3.70      2.75 o 
   2  12  14        6.07        6.29      3.85 o 
   3  12  14       21.33       31.30      5.17 o 
   4  12  14        1.28        1.72      3.77 o 
  -2  -8  15        0.70        0.88      3.89 o 
  -1  -8  15       23.49       25.83      6.83 o 
   0  -8  15       19.79       15.35      6.41 o 
   1  -8  15        8.76       10.89      5.77 o 
  -3  -7  15       17.94       20.64      5.93 o 
  -2  -7  15       10.53       17.12      5.49 o 
  -1  -7  15       13.70        8.91      3.74 o 
   0  -7  15        1.00        4.40      3.31 o 
   1  -7  15       77.01       76.11      6.77 o 
   2  -7  15       93.46       93.84      8.70 o 
   3  -7  15       26.64       20.72      3.54 o 
  -4  -6  15        2.09        9.22      8.82 o 
  -3  -6  15       46.62       39.61      4.67 o 
  -2  -6  15        0.54        2.02      2.17 o 
  -1  -6  15       56.34       53.95      6.25 o 
   0  -6  15      156.27      147.62     17.40 o 
   1  -6  15       36.30       36.69      5.61 o 
   2  -6  15        0.47       -1.80      2.29 o 
   3  -6  15        1.95        1.96      2.88 o 
   4  -6  15       24.54       29.87      3.58 o 
  -4  -5  15        1.37        4.00      2.93 o 
  -3  -5  15       12.24       12.91      2.30 o 
  -2  -5  15       20.06       14.53      3.22 o 
  -1  -5  15        1.12        6.20      4.47 o 
   0  -5  15      255.57      245.38      4.95 o 
   1  -5  15       25.04       24.53      4.09 o 
   2  -5  15       91.30      121.51     11.34 o 
   3  -5  15        6.04        6.61      2.38 o 
   4  -5  15        7.90       12.25      5.69 o 
   5  -5  15       62.05       66.46      5.57 o 
  -5  -4  15       35.13       45.41      5.67 o 
  -4  -4  15        5.71        9.49      3.86 o 
  -3  -4  15       13.08       11.65      5.32 o 
  -2  -4  15        0.43        1.07      1.50 o 
  -1  -4  15       31.31       35.65      3.05 o 
   0  -4  15     1026.37     1028.49     15.66 o 
   1  -4  15       30.53       32.12      4.06 o 
   2  -4  15       10.94       10.01      3.93 o 
   3  -4  15      117.16      120.41      7.16 o 
   4  -4  15       97.81      101.48      5.06 o 
   5  -4  15        0.05       -0.03      1.81 o 
  -5  -3  15        1.09        1.88      3.87 o 
  -4  -3  15        7.87       13.82      5.45 o 
  -3  -3  15       68.88       63.58      7.42 o 
  -2  -3  15      239.73      234.85      6.57 o 
  -1  -3  15       13.10       12.68      1.84 o 
   0  -3  15       30.89       33.92      3.15 o 
   1  -3  15      191.94      198.56      7.48 o 
   2  -3  15        8.85        8.51      2.01 o 
   3  -3  15        3.57        5.72      3.45 o 
   4  -3  15        0.03       -0.60      1.35 o 
   5  -3  15       50.48       54.10      2.33 o 
   6  -3  15       13.39       19.97      4.37 o 
  -5  -2  15       30.17       32.78      4.15 o 
  -4  -2  15        6.49        6.06      3.50 o 
  -3  -2  15        2.77        0.31      2.42 o 
  -2  -2  15        3.66        2.61      2.01 o 
  -1  -2  15       11.25        9.56      2.15 o 
   0  -2  15      327.67      339.17      9.24 o 
   1  -2  15        8.82        8.33      1.95 o 
   2  -2  15        0.08       -0.53      1.65 o 
   3  -2  15      123.27      148.90      6.28 o 
   4  -2  15        0.09        2.81      2.00 o 
   5  -2  15        1.43        0.87      1.60 o 
   6  -2  15       45.36       48.67      2.22 o 
  -5  -1  15        0.07       -2.19      2.86 o 
  -4  -1  15       69.55       77.30      5.83 o 
  -3  -1  15        0.36       -2.28      2.28 o 
  -2  -1  15      600.03      619.03     10.66 o 
  -1  -1  15       15.92       17.29      1.87 o 
   0  -1  15       16.59       12.80      2.38 o 
   1  -1  15      626.42      661.61     13.59 o 
   2  -1  15        6.67        5.05      1.55 o 
   3  -1  15       97.82      101.85      2.69 o 
   4  -1  15      114.57      121.94      3.44 o 
   5  -1  15        5.41        6.05      1.96 o 
   6  -1  15        0.73        2.27      2.17 o 
  -5   0  15       22.05       24.23      4.79 o 
  -4   0  15       75.57       74.36      5.97 o 
  -3   0  15       14.72       15.92      4.90 o 
  -2   0  15      153.18      157.88     11.28 o 
  -1   0  15      306.09      308.33      5.43 o 
   0   0  15     1443.23     1405.61     17.38 o 
   1   0  15      329.69      337.88      8.50 o 
   2   0  15      265.07      280.15      9.34 o 
   3   0  15      172.80      172.54      4.59 o 
   4   0  15      121.77      130.72      2.95 o 
   5   0  15        6.09        6.24      1.34 o 
   6   0  15       95.10       93.34      4.04 o 
   7   0  15        3.18        3.09      2.85 o 
  -5   1  15       32.53       36.11      7.17 o 
  -4   1  15        6.19        8.50      4.37 o 
  -3   1  15        0.53        0.47      3.52 o 
  -2   1  15       55.45       57.53      5.54 o 
  -1   1  15       48.68       46.99      3.34 o 
   0   1  15      617.81      605.75      8.85 o 
   1   1  15      475.01      470.30      6.99 o 
   2   1  15       23.08       24.18      1.78 o 
   3   1  15       45.51       47.24      4.59 o 
   4   1  15      149.85      149.09      5.12 o 
   5   1  15        2.74        4.29      1.77 o 
   6   1  15        9.58        6.02      1.97 o 
   7   1  15        6.08        5.33      3.17 o 
  -5   2  15        0.09        1.35      3.34 o 
  -4   2  15       31.53       37.09      4.61 o 
  -3   2  15      104.08      113.91      7.81 o 
  -2   2  15        0.62        1.93      1.74 o 
  -1   2  15      218.72      223.72      4.06 o 
   0   2  15      130.46      144.76      5.33 o 
   1   2  15       80.75       81.19      3.37 o 
   2   2  15        2.26        2.31      1.60 o 
   3   2  15       65.59       65.75      2.04 o 
   4   2  15      294.18      302.96      6.60 o 
   5   2  15       37.71       36.45      2.14 o 
   6   2  15        1.55        0.30      1.63 o 
   7   2  15       30.54       23.21      4.25 o 
  -5   3  15       33.34       39.29      5.43 o 
  -4   3  15       38.08       35.04      6.43 o 
  -3   3  15       57.46       62.61      5.84 o 
  -2   3  15       99.30       98.47      4.46 o 
  -1   3  15       21.73       25.08      1.89 o 
   0   3  15       55.66       61.07      3.45 o 
   1   3  15        1.09        0.86      1.64 o 
   2   3  15      326.80      315.57      7.12 o 
   3   3  15       53.51       51.77      1.67 o 
   4   3  15      106.84      109.73      2.53 o 
   5   3  15      109.61      108.02      4.58 o 
   6   3  15       42.62       32.55      7.29 o 
   7   3  15        1.22       -2.85      3.17 o 
  -5   4  15        2.61        4.90      3.82 o 
  -4   4  15        3.92        4.82      4.75 o 
  -3   4  15        6.36        3.81      1.93 o 
  -2   4  15       15.30       11.64      1.94 o 
  -1   4  15       14.05       16.63      2.04 o 
   0   4  15        2.84        4.20      1.66 o 
   1   4  15       35.33       40.97      3.19 o 
   2   4  15      239.06      241.52      5.10 o 
   3   4  15      156.10      164.18      3.57 o 
   4   4  15       38.77       35.49      1.14 o 
   5   4  15       18.81       18.16      6.33 o 
   6   4  15       19.13       21.68      7.05 o 
   7   4  15       24.72       23.89      4.61 o 
  -5   5  15        0.66        1.47      2.93 o 
  -4   5  15      100.68       99.80      5.09 o 
  -3   5  15       28.60       27.42      3.00 o 
  -2   5  15       46.99       48.13      4.59 o 
  -1   5  15       92.93       87.27      3.13 o 
   0   5  15        1.83        1.85      1.34 o 
   1   5  15       76.40       69.11      2.39 o 
   2   5  15      457.80      419.94      6.04 o 
   3   5  15        4.33        2.97      1.16 o 
   4   5  15        9.35       14.06      2.81 o 
   5   5  15       42.49       50.02      8.30 o 
   6   5  15        6.95       10.70      6.53 o 
   7   5  15        0.00       -0.52      3.17 o 
  -4   6  15       18.41       16.27      3.91 o 
  -3   6  15       13.61       11.45      2.70 o 
  -2   6  15        8.32        7.65      2.72 o 
  -1   6  15       17.71       15.80      2.11 o 
   0   6  15        7.41       12.06      1.74 o 
   1   6  15        0.34        0.27      1.97 o 
   2   6  15      237.01      225.04      5.64 o 
   3   6  15      246.01      265.40      5.47 o 
   4   6  15       28.82       33.80      3.08 o 
   5   6  15       30.21       37.60      4.81 o 
   6   6  15       15.98       16.39      4.25 o 
   7   6  15       41.68       43.65      9.86 o 
  -4   7  15        0.89        3.41      3.24 o 
  -3   7  15       15.69       13.58      2.50 o 
  -2   7  15       63.82       62.67      4.30 o 
  -1   7  15        7.65        9.30      2.06 o 
   0   7  15        1.21        0.55      1.30 o 
   1   7  15      211.56      204.35      4.50 o 
   2   7  15       20.97       22.78      1.91 o 
   3   7  15      209.76      179.90      5.75 o 
   4   7  15      129.60      129.05      4.94 o 
   5   7  15       62.58       64.77      5.89 o 
   6   7  15        2.09        4.37      3.77 o 
   7   7  15        4.60        4.57      7.09 o 
  -3   8  15        8.52        6.16      4.93 o 
  -2   8  15        4.95        7.39      2.75 o 
  -1   8  15        4.50        4.91      2.29 o 
   0   8  15      141.50      158.45      4.78 o 
   1   8  15        3.16        3.89      1.77 o 
   2   8  15       35.58       37.14      2.22 o 
   3   8  15       51.63       55.53      3.75 o 
   4   8  15       24.17       23.05      3.79 o 
   5   8  15        1.42        5.61      6.61 o 
   6   8  15        9.47        8.50      7.58 o 
  -3   9  15        0.11       -2.00      2.53 o 
  -2   9  15       17.10       16.81      2.82 o 
  -1   9  15       19.08       14.84      3.65 o 
   0   9  15        2.74        1.79      1.61 o 
   1   9  15       70.28       71.07      4.18 o 
   2   9  15        0.12        0.17      1.26 o 
   3   9  15       12.62        8.65      2.74 o 
   4   9  15       95.26      114.55      8.08 o 
   5   9  15        3.05        0.28      3.37 o 
   6   9  15       47.91       44.65      6.21 o 
  -2  10  15        6.65       11.13      4.15 o 
  -1  10  15       15.41       14.83      3.82 o 
   0  10  15        0.00       -1.07      1.91 o 
   1  10  15      179.81      198.57      4.33 o 
   2  10  15       49.47       58.98      2.72 o 
   3  10  15        1.83       -0.08      4.23 o 
   4  10  15      154.33      163.03      6.28 o 
   5  10  15        8.55       10.02      4.73 o 
  -1  11  15       12.30       13.43      2.32 o 
   0  11  15       13.97       11.32      2.87 o 
   1  11  15       27.17       30.43      3.23 o 
   2  11  15        1.89        1.00      5.61 o 
   3  11  15        1.87        1.00      3.37 o 
   4  11  15       27.69       35.24      4.80 o 
   5  11  15        0.00        2.08      6.93 o 
   1  12  15        0.13        1.34      1.94 o 
   2  12  15        4.42        1.24      3.53 o 
   3  12  15        8.35        7.38      4.29 o 
  -2  -7  16        0.35       -4.01      4.77 o 
  -1  -7  16       12.96        8.54      3.32 o 
   0  -7  16      116.00      121.01      5.90 o 
   1  -7  16        0.87       -1.04      2.67 o 
   2  -7  16        2.33        2.00      3.35 o 
  -3  -6  16       17.15       20.84      6.01 o 
  -2  -6  16      282.52      293.84     21.20 o 
  -1  -6  16        0.41       -1.24      6.49 o 
   0  -6  16        3.91        4.11      3.19 o 
   1  -6  16       60.01       60.79      7.21 o 
   2  -6  16        7.36       10.29      3.54 o 
   3  -6  16        9.67       13.18      3.78 o 
  -4  -5  16      139.87      180.61     18.52 o 
  -3  -5  16        2.72        1.95      2.77 o 
  -2  -5  16        1.93        3.76      4.09 o 
  -1  -5  16       23.27       25.54      3.55 o 
   0  -5  16       23.75       29.74      5.13 o 
   1  -5  16        1.61        6.25      5.65 o 
   2  -5  16        6.94        6.87      3.08 o 
   3  -5  16      135.30      143.88      5.35 o 
   4  -5  16       23.44       28.14      4.03 o 
  -4  -4  16       58.25       57.58      6.13 o 
  -3  -4  16       39.56       44.97      3.22 o 
  -2  -4  16      206.70      196.27     12.04 o 
  -1  -4  16       75.10       77.86      4.65 o 
   0  -4  16       61.90       63.77      6.15 o 
   1  -4  16      187.67      197.05      8.41 o 
   2  -4  16       19.75       12.74      8.14 o 
   3  -4  16        8.19        9.59      3.01 o 
   4  -4  16       24.65       26.82      3.63 o 
   5  -4  16       10.27        9.21      3.14 o 
  -5  -3  16        0.03       -3.09      8.02 o 
  -4  -3  16      183.58      187.09      8.22 o 
  -3  -3  16       30.85       38.79      5.14 o 
  -2  -3  16        5.98        4.68      2.16 o 
  -1  -3  16      294.12      305.47      8.20 o 
   0  -3  16        3.71        1.31      2.45 o 
   1  -3  16       82.09       88.82      2.76 o 
   2  -3  16       27.29       24.82      3.11 o 
   3  -3  16       41.05       41.65      3.60 o 
   4  -3  16      125.13      133.24      5.31 o 
   5  -3  16        0.05        1.28      1.35 o 
  -5  -2  16        5.98       12.59      6.36 o 
  -4  -2  16      137.32      145.69     12.29 o 
  -3  -2  16       87.90       92.51      3.94 o 
  -2  -2  16        0.10        0.87      1.62 o 
  -1  -2  16       33.62       28.75      2.32 o 
   0  -2  16       64.24       66.78      2.84 o 
   1  -2  16      107.96      115.89      4.27 o 
   2  -2  16      128.53      141.77      6.91 o 
   3  -2  16        2.96        3.92      2.17 o 
   4  -2  16       63.47       61.77      4.69 o 
   5  -2  16        2.58        1.15      2.13 o 
   6  -2  16       43.65       44.36      2.55 o 
  -5  -1  16       78.76       75.10      6.83 o 
  -4  -1  16      145.85      130.89      6.01 o 
  -3  -1  16       53.36       59.13      3.50 o 
  -2  -1  16       21.50       18.63      2.97 o 
  -1  -1  16      534.92      527.61     16.98 o 
   0  -1  16       66.23       51.50      4.20 o 
   1  -1  16      207.38      210.01      6.49 o 
   2  -1  16      183.01      192.43      5.53 o 
   3  -1  16        5.22        4.07      2.44 o 
   4  -1  16      136.23      136.87      4.79 o 
   5  -1  16        0.05        0.22      1.47 o 
   6  -1  16        0.33        1.50      1.75 o 
  -5   0  16       82.73       91.84      8.50 o 
  -4   0  16       24.23       23.69      3.59 o 
  -3   0  16       87.88       80.94      3.52 o 
  -2   0  16      865.74      825.58     13.58 o 
  -1   0  16      621.51      623.82     11.99 o 
   0   0  16      112.30      108.66      3.68 o 
   1   0  16        0.26        1.95      2.46 o 
   2   0  16      512.11      522.36      7.78 o 
   3   0  16       26.68       31.78      2.78 o 
   4   0  16       78.46       73.19      4.09 o 
   5   0  16      118.84      133.21      3.57 o 
   6   0  16       41.91       29.62      3.15 o 
  -5   1  16       25.96       26.78      5.85 o 
  -4   1  16       36.70       42.51      6.85 o 
  -3   1  16      155.61      154.36      4.45 o 
  -2   1  16      247.11      244.84      6.38 o 
  -1   1  16      145.34      152.88      5.83 o 
   0   1  16       51.29       44.66      2.26 o 
   1   1  16      142.20      140.49      4.28 o 
   2   1  16       76.42       71.64      5.07 o 
   3   1  16      424.36      435.67      5.53 o 
   4   1  16      101.99      102.95      2.91 o 
   5   1  16       12.54       10.80      1.49 o 
   6   1  16        0.07        2.79      1.65 o 
  -5   2  16      104.49       99.36     10.09 o 
  -4   2  16        0.07       -2.29      4.49 o 
  -3   2  16      119.77      129.62      4.61 o 
  -2   2  16      374.46      381.41      7.18 o 
  -1   2  16       55.30       59.66      3.43 o 
   0   2  16        3.33        3.48      1.31 o 
   1   2  16      149.65      149.67      2.84 o 
   2   2  16      566.54      562.71      8.05 o 
   3   2  16        0.01       -1.02      1.02 o 
   4   2  16       50.62       55.02      1.87 o 
   5   2  16      179.53      171.46      3.95 o 
   6   2  16        4.53        2.36      2.81 o 
   7   2  16        0.09       -0.16      4.81 o 
  -5   3  16        0.01        0.74      3.34 o 
  -4   3  16      202.18      189.84      8.38 o 
  -3   3  16       37.12       39.80      2.93 o 
  -2   3  16        4.79        5.47      2.43 o 
  -1   3  16      463.18      438.17      8.15 o 
   0   3  16      553.02      573.71      7.93 o 
   1   3  16      137.90      129.85      3.24 o 
   2   3  16       10.04        9.50      1.73 o 
   3   3  16      340.65      342.11      4.49 o 
   4   3  16        5.16        4.84      0.98 o 
   5   3  16        5.92        4.56      1.06 o 
   6   3  16        0.03       -3.29      3.29 o 
   7   3  16        4.45        3.33      5.77 o 
  -4   4  16       16.00       16.77      3.32 o 
  -3   4  16       35.97       35.28      3.83 o 
  -2   4  16      188.62      196.21     12.21 o 
  -1   4  16      130.28      129.20      8.91 o 
   0   4  16       16.55       15.38      2.12 o 
   1   4  16      276.64      290.97      7.59 o 
   2   4  16        0.32       -0.25      1.31 o 
   3   4  16        2.65        2.33      1.72 o 
   4   4  16       52.08       53.88      2.09 o 
   5   4  16        9.17       13.79      3.57 o 
   6   4  16        0.05        1.28      3.01 o 
  -4   5  16      161.23      179.65      7.67 o 
  -3   5  16        1.41        1.11      2.19 o 
  -2   5  16       31.83       37.74      3.55 o 
  -1   5  16      357.16      340.42      5.69 o 
   0   5  16      343.30      320.92      6.23 o 
   1   5  16        7.90       10.29      2.25 o 
   2   5  16      202.16      204.30      5.22 o 
   3   5  16       51.99       54.94      2.47 o 
   4   5  16        6.99        4.61      2.52 o 
   5   5  16        3.84       -0.80      2.93 o 
   6   5  16       26.12       26.33      7.98 o 
   7   5  16        0.70       -5.73      6.61 o 
  -4   6  16        1.07        4.62      3.34 o 
  -3   6  16      118.46      111.26      4.38 o 
  -2   6  16        2.77        8.12      2.78 o 
  -1   6  16      170.87      159.08      6.26 o 
   0   6  16       17.21        9.77      1.68 o 
   1   6  16      178.27      200.90      4.55 o 
   2   6  16       63.69       67.17      4.46 o 
   3   6  16      162.05      166.29      3.26 o 
   4   6  16       74.71       71.60      5.95 o 
   5   6  16        0.04       -2.57      5.65 o 
   6   6  16       61.71       39.00      9.38 o 
   7   6  16        5.12       10.22      4.49 o 
  -3   7  16       38.51       41.28      4.95 o 
  -2   7  16       27.38       29.04      3.49 o 
  -1   7  16       73.83       78.29      6.00 o 
   0   7  16       21.73       18.88      2.33 o 
   1   7  16      181.40      168.27      3.58 o 
   2   7  16      207.11      199.29      3.36 o 
   3   7  16        0.86        1.75      0.99 o 
   4   7  16        7.31       10.19      4.56 o 
   5   7  16        0.16        7.98      7.05 o 
   6   7  16       62.35       72.75      6.77 o 
  -3   8  16      100.20      115.33      4.74 o 
  -2   8  16        1.44        1.26      1.83 o 
  -1   8  16       16.70       20.27      3.44 o 
   0   8  16      209.56      205.06      5.67 o 
   1   8  16       78.24       68.30      6.87 o 
   2   8  16       97.96      105.07      3.30 o 
   3   8  16       28.69       26.78      3.31 o 
   4   8  16        3.74        5.84      3.29 o 
   5   8  16       16.84       23.41      5.13 o 
   6   8  16       48.79       52.59      6.53 o 
  -2   9  16       12.77       12.32      2.79 o 
  -1   9  16       21.31       19.99      2.67 o 
   0   9  16      150.40      144.31      5.06 o 
   1   9  16       52.14       49.91      5.80 o 
   2   9  16        8.58        7.36      1.66 o 
   3   9  16       12.10        6.75      2.79 o 
   4   9  16      107.25      110.86      6.62 o 
   5   9  16        0.23       -1.20      3.81 o 
   6   9  16        0.70        0.64      6.53 o 
  -1  10  16       71.52       80.70     10.01 o 
   0  10  16       12.11       16.78      2.20 o 
   1  10  16       58.23       64.13      2.87 o 
   2  10  16      210.11      223.50      9.86 o 
   3  10  16        0.45       -1.44      5.81 o 
   4  10  16        0.17        1.13      3.00 o 
   5  10  16       11.50       12.83      8.66 o 
   0  11  16       32.06       30.39      3.59 o 
   1  11  16       12.18        9.97      2.61 o 
   2  11  16        3.88        9.06      7.21 o 
   3  11  16       39.76       43.49     10.06 o 
   4  11  16        9.29        8.51      3.23 o 
  -2  -6  17        6.00        8.34      5.17 o 
  -1  -6  17       28.25       36.92      6.37 o 
   0  -6  17        1.84        0.90      2.56 o 
   1  -6  17        1.28        0.24      2.90 o 
   2  -6  17        8.51        8.10      4.13 o 
  -3  -5  17       75.96       99.71      7.07 o 
  -2  -5  17       29.00       22.05      4.19 o 
  -1  -5  17        7.97       17.12      4.97 o 
   0  -5  17       31.66       17.47     12.73 o 
   1  -5  17       41.29       39.31      8.46 o 
   2  -5  17      177.12      186.95      6.67 o 
   3  -5  17        4.38        5.86      4.49 o 
  -3  -4  17      129.32      131.76      4.85 o 
  -2  -4  17        5.29        7.18      2.95 o 
  -1  -4  17       28.02       24.14      3.18 o 
   0  -4  17       49.31       58.77      3.81 o 
   1  -4  17        0.01        0.38      2.43 o 
   2  -4  17       13.60       10.28      4.41 o 
   3  -4  17        0.22       -1.22      2.61 o 
   4  -4  17       14.07       11.08      2.65 o 
  -4  -3  17        4.67        2.77      3.40 o 
  -3  -3  17       41.16       37.34      3.85 o 
  -2  -3  17       45.25       36.97      3.14 o 
  -1  -3  17       22.01       23.41      4.27 o 
   0  -3  17        0.07        1.07      1.99 o 
   1  -3  17        2.72        3.20      1.65 o 
   2  -3  17       30.32       33.47      2.90 o 
   3  -3  17       20.83       21.60      2.66 o 
   4  -3  17       17.09       15.96      4.28 o 
   5  -3  17        0.90        0.89      1.56 o 
  -4  -2  17      157.01      184.29     24.23 o 
  -3  -2  17       16.71       17.73      2.84 o 
  -2  -2  17       10.52        7.99      2.68 o 
  -1  -2  17        4.43        4.93      2.52 o 
   0  -2  17      164.81      165.19      5.31 o 
   1  -2  17        2.94        4.77      2.45 o 
   2  -2  17        0.05       -0.84      1.62 o 
   3  -2  17       17.46       14.87      2.76 o 
   4  -2  17        4.63        1.46      1.43 o 
   5  -2  17        0.00       -1.41      1.47 o 
  -4  -1  17       12.27       15.39      4.49 o 
  -3  -1  17        2.32        2.98      1.92 o 
  -2  -1  17       56.54       62.57      3.40 o 
  -1  -1  17        5.73        7.31      1.64 o 
   0  -1  17        1.87        1.65      2.40 o 
   1  -1  17       55.77       55.13      4.23 o 
   2  -1  17        0.39        1.28      1.62 o 
   3  -1  17       41.40       45.11      3.17 o 
   4  -1  17       13.74       14.42      1.81 o 
   5  -1  17        1.94        2.66      1.77 o 
   6  -1  17       58.92       62.94      7.38 o 
  -4   0  17      159.97      145.43      7.98 o 
  -3   0  17       11.97        9.92      2.23 o 
  -2   0  17        6.59        9.25      2.26 o 
  -1   0  17       50.15       47.69      2.43 o 
   0   0  17      277.21      269.83      5.22 o 
   1   0  17       32.78       29.70      3.82 o 
   2   0  17      170.34      180.26      4.76 o 
   3   0  17       22.73       22.25      2.06 o 
   4   0  17       67.22       60.97      5.38 o 
   5   0  17        0.30       -1.42      1.70 o 
   6   0  17        8.02        6.64      1.45 o 
  -4   1  17       38.65       29.29     10.62 o 
  -3   1  17        0.48        2.09      2.11 o 
  -2   1  17       40.09       41.30      3.07 o 
  -1   1  17        0.49        1.64      1.48 o 
   0   1  17        3.79        3.49      1.93 o 
   1   1  17      303.57      299.11      6.81 o 
   2   1  17      399.16      408.15      7.83 o 
   3   1  17       28.02       27.60      4.27 o 
   4   1  17        1.32        1.43      1.26 o 
   5   1  17        0.05        2.09      1.30 o 
   6   1  17        4.83        1.96      2.77 o 
  -4   2  17      136.61      129.75     10.88 o 
  -3   2  17        1.09       -0.95      2.57 o 
  -2   2  17       30.86       34.55      2.90 o 
  -1   2  17      177.69      161.43      3.86 o 
   0   2  17       15.75       16.99      2.36 o 
   1   2  17       72.33       72.78      2.56 o 
   2   2  17       29.76       36.51      2.81 o 
   3   2  17      147.29      151.39      3.21 o 
   4   2  17        0.50        0.08      1.31 o 
   5   2  17        3.19        2.76      1.15 o 
   6   2  17        2.81       -1.32      2.85 o 
  -4   3  17       11.71       11.46      3.78 o 
  -3   3  17       75.32       68.91     11.22 o 
  -2   3  17       60.59       59.54     11.13 o 
  -1   3  17      228.62      219.33      4.60 o 
   0   3  17        0.19        0.83      2.16 o 
   1   3  17      117.84      115.76      5.19 o 
   2   3  17        8.25        6.40      1.79 o 
   3   3  17        0.39        0.70      1.02 o 
   4   3  17       30.58       37.62      4.10 o 
   5   3  17        3.94       10.50      6.01 o 
   6   3  17        2.07        7.50      3.49 o 
  -4   4  17       47.34       61.45      9.27 o 
  -3   4  17      105.03      111.27      5.66 o 
  -2   4  17       11.85       10.16      2.41 o 
  -1   4  17      111.07      119.23      5.47 o 
   0   4  17      130.19      123.86      6.40 o 
   1   4  17        0.01       -0.11      1.48 o 
   2   4  17       64.15       65.93      3.55 o 
   3   4  17        3.26        1.55      1.09 o 
   4   4  17       40.91       40.33      1.55 o 
   5   4  17       42.51       37.72      8.14 o 
   6   4  17        2.33        4.45      3.45 o 
  -4   5  17       44.00       45.20      5.01 o 
  -3   5  17      164.57      179.05     10.06 o 
  -2   5  17       10.73        6.32      2.28 o 
  -1   5  17       34.84       42.21      2.88 o 
   0   5  17       69.58       63.84      4.17 o 
   1   5  17        2.81        2.48      1.74 o 
   2   5  17       48.81       50.39      2.72 o 
   3   5  17       32.80       41.75      2.28 o 
   4   5  17        0.34        1.16      2.01 o 
   5   5  17        3.39        1.92      3.25 o 
   6   5  17        0.11        1.40      3.29 o 
  -3   6  17      135.16      149.21      6.59 o 
  -2   6  17        1.21        0.90      2.01 o 
  -1   6  17        0.02        0.46      1.99 o 
   0   6  17      314.74      290.51      8.39 o 
   1   6  17        1.13        1.17      1.34 o 
   2   6  17       67.33       66.54      2.85 o 
   3   6  17       25.08       31.16      2.05 o 
   4   6  17       95.54       96.08      5.55 o 
   5   6  17        8.69        4.21      3.73 o 
   6   6  17        0.19       -2.69      3.73 o 
  -3   7  17        5.51        4.48      2.38 o 
  -2   7  17      196.66      197.07      8.46 o 
  -1   7  17        6.63        4.26      2.30 o 
   0   7  17       12.21       14.13      4.90 o 
   1   7  17       25.63       25.69      2.05 o 
   2   7  17        1.25        0.78      1.52 o 
   3   7  17       37.90       36.67      3.54 o 
   4   7  17       21.88       23.30      4.07 o 
   5   7  17        6.97        7.82      4.25 o 
   6   7  17        7.13        6.93      4.33 o 
  -2   8  17        0.00        0.69      1.88 o 
  -1   8  17        1.15        1.44      1.97 o 
   0   8  17       26.65       30.57      3.04 o 
   1   8  17        0.96        2.18      1.89 o 
   2   8  17        0.11        0.10      1.47 o 
   3   8  17       35.32       24.22     18.14 o 
   4   8  17        0.08        2.62      4.44 o 
   5   8  17        5.55       17.24      8.70 o 
   6   8  17        7.46        4.61      7.66 o 
  -1   9  17        0.05        1.65      2.36 o 
   0   9  17        0.07       -0.61      2.43 o 
   1   9  17       31.82       29.57      3.31 o 
   2   9  17       24.75       29.62      4.81 o 
   3   9  17        0.72        2.36      3.49 o 
   4   9  17        5.96        7.20      3.71 o 
   5   9  17        6.31        3.09      7.34 o 
   0  10  17       17.16       18.65      2.83 o 
   1  10  17        6.60        8.91      1.94 o 
   2  10  17        6.17        7.62      4.09 o 
   3  10  17        0.14       -0.72      5.93 o 
   4  10  17        1.43        3.77      2.95 o 
   2  11  17        9.67       12.14      7.86 o 
  -2  -5  18        4.52        0.80      7.13 o 
  -1  -5  18       27.31       24.65     10.10 o 
   0  -5  18        1.34       -2.02      3.22 o 
   1  -5  18       29.60       29.47      4.45 o 
   2  -5  18        3.35        3.53      2.62 o 
  -2  -4  18        0.00       -1.93      1.93 o 
  -1  -4  18       23.94       24.93      3.40 o 
   0  -4  18       19.16       25.33      5.17 o 
   1  -4  18        0.74        3.63      4.27 o 
   2  -4  18       94.94       84.61      6.75 o 
   3  -4  18        4.49        7.17      3.14 o 
  -3  -3  18        6.58        8.80      2.27 o 
  -2  -3  18        0.03       -1.93      2.72 o 
  -1  -3  18        1.42        1.06      2.83 o 
   0  -3  18       35.49       33.30      3.93 o 
   1  -3  18        9.74        3.39      3.50 o 
   2  -3  18       73.65       77.57      4.75 o 
   3  -3  18        3.20        3.56      2.17 o 
   4  -3  18        4.70        4.58      2.74 o 
  -3  -2  18        2.37        3.30      2.09 o 
  -2  -2  18        2.85        0.21      1.63 o 
  -1  -2  18        0.90        1.40      2.32 o 
   0  -2  18       94.92       99.36      5.45 o 
   1  -2  18       21.95       20.25      3.40 o 
   2  -2  18        4.04        3.64      2.30 o 
   3  -2  18       25.23       22.83      4.39 o 
   4  -2  18       19.74       16.56      4.14 o 
  -4  -1  18        7.12        7.70      2.56 o 
  -3  -1  18       26.01       20.68      2.96 o 
  -2  -1  18        0.18       -0.22      1.53 o 
  -1  -1  18        7.14        7.50      2.12 o 
   0  -1  18       89.04       92.72      4.48 o 
   1  -1  18        5.02        6.02      2.32 o 
   2  -1  18      153.71      158.05      3.64 o 
   3  -1  18       27.80       26.20      2.45 o 
   4  -1  18       38.38       24.62      7.47 o 
   5  -1  18       46.80       35.96      3.62 o 
  -4   0  18        0.78        1.27      2.20 o 
  -3   0  18        1.49        1.59      2.70 o 
  -2   0  18       18.84       16.31      2.54 o 
  -1   0  18        0.16        1.04      2.11 o 
   0   0  18      266.17      249.12      8.28 o 
   1   0  18       32.18       34.98      2.53 o 
   2   0  18      180.52      173.84      6.21 o 
   3   0  18      122.58      127.10      4.06 o 
   4   0  18       26.97       25.64      2.54 o 
   5   0  18        1.21        0.32      1.61 o 
  -4   1  18       11.58        7.93      2.96 o 
  -3   1  18       14.63       17.97      2.61 o 
  -2   1  18      127.93      134.96      4.61 o 
  -1   1  18        9.95       11.50      2.15 o 
   0   1  18       90.05       92.48      5.06 o 
   1   1  18       46.80       53.55      3.46 o 
   2   1  18        4.01        2.95      2.75 o 
   3   1  18        2.49        3.04      1.58 o 
   4   1  18        0.01        1.23      1.66 o 
   5   1  18      114.07      110.63      4.36 o 
   6   1  18       19.93       15.63      6.45 o 
  -4   2  18        1.24        6.50      3.37 o 
  -3   2  18        3.59        8.21      2.68 o 
  -2   2  18        0.06       -0.81      1.94 o 
  -1   2  18        0.09       -1.72      1.77 o 
   0   2  18       96.07      110.98      5.29 o 
   1   2  18       10.26       10.59      2.38 o 
   2   2  18       45.66       42.56      3.07 o 
   3   2  18       30.04       30.39      1.98 o 
   4   2  18       17.80       16.88      2.34 o 
   5   2  18        1.49        0.32      4.57 o 
   6   2  18       32.80        0.68      4.89 o 
  -4   3  18       20.04       24.53      3.65 o 
  -3   3  18        4.22        4.39      2.48 o 
  -2   3  18       51.66       55.34      3.09 o 
  -1   3  18       51.56       52.65      3.04 o 
   0   3  18        9.34        4.49      2.17 o 
   1   3  18      184.85      179.79      3.97 o 
   2   3  18      106.82      106.15      4.13 o 
   3   3  18       36.10       33.53      1.98 o 
   4   3  18       50.79       48.77      4.08 o 
   5   3  18        6.71        4.53      5.65 o 
   6   3  18       79.04       75.67     10.10 o 
  -3   4  18       45.45       45.77      3.85 o 
  -2   4  18       35.27       37.39      5.58 o 
  -1   4  18       64.36       69.62      5.21 o 
   0   4  18       17.82       15.20      2.00 o 
   1   4  18       70.78       85.82      3.47 o 
   2   4  18        0.59        0.26      2.81 o 
   3   4  18       28.24       29.49      3.85 o 
   4   4  18       19.77       15.38      3.59 o 
   5   4  18        3.45        0.36      5.13 o 
   6   4  18       12.96       11.22      7.01 o 
  -3   5  18        8.43        9.00      2.86 o 
  -2   5  18        1.68        3.24      2.69 o 
  -1   5  18        1.59        1.73      2.11 o 
   0   5  18        8.02        8.28      2.86 o 
   1   5  18      108.46      107.31      2.75 o 
   2   5  18       11.34       13.26      2.00 o 
   3   5  18        1.08        1.76      2.85 o 
   4   5  18       47.82       46.49      7.01 o 
   5   5  18       22.56       22.01      7.98 o 
   6   5  18       22.20       19.92      8.10 o 
  -3   6  18        2.11        2.16      2.56 o 
  -2   6  18       39.39       35.05      4.97 o 
  -1   6  18       46.18       47.46      5.12 o 
   0   6  18      129.42      118.18      3.85 o 
   1   6  18       37.09       36.56      1.96 o 
   2   6  18       40.65       30.01      2.50 o 
   3   6  18        7.58        6.51      1.96 o 
   4   6  18       33.35       32.84      8.98 o 
   5   6  18       26.46       24.69      8.78 o 
   6   6  18        5.97        4.05      7.09 o 
  -2   7  18       62.47       71.92      6.64 o 
  -1   7  18        2.40        2.57      2.53 o 
   0   7  18        0.86        0.44      2.01 o 
   1   7  18        6.59        6.00      1.66 o 
   2   7  18       18.37       12.06      2.11 o 
   3   7  18        4.00        4.97      3.49 o 
   4   7  18       23.44       25.08      5.95 o 
   5   7  18      100.89      125.86     14.27 o 
  -1   8  18       16.57       14.39      2.64 o 
   0   8  18       28.77       28.11      2.28 o 
   1   8  18       15.75        9.55      2.66 o 
   2   8  18       41.82       49.53      4.47 o 
   3   8  18       24.56       28.82      4.89 o 
   4   8  18       40.48       48.95      8.66 o 
   5   8  18        0.53        1.12      3.89 o 
   0   9  18        2.02        4.31      3.01 o 
   1   9  18        7.23        7.60      2.08 o 
   2   9  18       12.09        5.53      3.93 o 
   3   9  18        1.21        7.46      4.09 o 
   4   9  18        0.02        2.92      3.65 o 
   1  10  18        4.14        4.04      3.01 o 
   2  10  18        0.00       -2.36      3.81 o 
   3  10  18      104.53      119.40     14.03 o 
  -1  -4  19        7.65        6.33      8.10 o 
   0  -4  19        5.21        1.28      6.61 o 
   1  -4  19       94.69      100.57     18.12 o 
   2  -4  19       44.93       55.26      7.02 o 
  -2  -3  19        5.96        6.69      2.34 o 
  -1  -3  19       45.34       46.40      3.00 o 
   0  -3  19       43.81       37.45      2.63 o 
   1  -3  19        6.27        4.52      2.00 o 
   2  -3  19        3.05        4.79      2.43 o 
   3  -3  19       98.96      104.76      6.05 o 
  -2  -2  19      376.26      416.10      9.12 o 
  -1  -2  19       51.12       41.92      5.22 o 
   0  -2  19       32.39       36.61      3.66 o 
   1  -2  19       97.21      112.73      9.04 o 
   2  -2  19       10.69       11.99      1.83 o 
   3  -2  19        0.05       -0.36      2.36 o 
   4  -2  19       42.25       45.37      5.46 o 
  -3  -1  19        0.00        0.23      2.53 o 
  -2  -1  19       13.68       11.17      3.83 o 
  -1  -1  19      156.84      160.56      8.04 o 
   0  -1  19        7.36       11.51      3.65 o 
   1  -1  19        0.47        0.91      1.76 o 
   2  -1  19        9.18       10.33      1.81 o 
   3  -1  19       28.77       22.51      5.85 o 
   4  -1  19       35.20       48.60      3.02 o 
  -3   0  19      168.07      166.77      5.73 o 
  -2   0  19        1.44        0.80      2.04 o 
  -1   0  19       56.96       63.23      5.28 o 
   0   0  19       57.14       48.27      5.03 o 
   1   0  19      124.91      131.98      4.59 o 
   2   0  19       89.19       91.75      5.23 o 
   3   0  19       21.17       16.95      3.70 o 
   4   0  19       72.88       77.45      4.53 o 
   5   0  19        2.60        0.98      2.28 o 
  -3   1  19       33.73       35.75      3.22 o 
  -2   1  19        1.33       -0.68      2.02 o 
  -1   1  19       76.10       80.01      4.14 o 
   0   1  19       85.85       89.28      3.30 o 
   1   1  19       20.89       21.74      2.78 o 
   2   1  19       31.59       27.20      3.99 o 
   3   1  19       73.64       67.97      6.48 o 
   4   1  19      106.90       92.08     10.99 o 
   5   1  19       24.88       20.88      6.61 o 
  -3   2  19       33.82       29.98      5.26 o 
  -2   2  19       13.28       10.94      2.62 o 
  -1   2  19        4.12        2.88      2.28 o 
   0   2  19       93.89      102.23      5.68 o 
   1   2  19       55.82       49.88      5.75 o 
   2   2  19       34.88       29.22      3.73 o 
   3   2  19       28.37       26.51      2.45 o 
   4   2  19        0.03        0.31      1.60 o 
   5   2  19       18.87       30.90      4.41 o 
  -3   3  19      130.38      145.60      9.47 o 
  -2   3  19        3.44        3.02      2.67 o 
  -1   3  19       21.77       13.75      3.63 o 
   0   3  19      216.53      218.77      5.86 o 
   1   3  19      147.65      141.06      3.63 o 
   2   3  19       43.12       39.88      4.07 o 
   3   3  19       54.10       51.64      2.06 o 
   4   3  19      146.19      140.59      9.16 o 
   5   3  19        5.33        3.61      3.33 o 
  -3   4  19        8.12        4.66      2.67 o 
  -2   4  19       27.64       18.59      3.41 o 
  -1   4  19       90.75       94.62     20.14 o 
   0   4  19       46.46       52.78      4.29 o 
   1   4  19       52.34       47.44      4.14 o 
   2   4  19      112.94      112.81      5.89 o 
   3   4  19        0.28        0.86      1.57 o 
   4   4  19        0.47       -2.08      2.17 o 
   5   4  19       41.59       34.79      5.17 o 
  -2   5  19       31.30       31.23      3.21 o 
  -1   5  19        0.60        3.29      2.40 o 
   0   5  19       99.14      107.74      3.74 o 
   1   5  19        0.56        1.27      1.52 o 
   2   5  19        4.74        4.21      1.84 o 
   3   5  19      124.39      124.12      7.42 o 
   4   5  19       20.74       17.54      3.00 o 
   5   5  19        8.95       15.35      4.49 o 
  -2   6  19      108.74      112.15      6.76 o 
  -1   6  19       25.85       21.35      2.99 o 
   0   6  19       19.01       15.15      1.98 o 
   1   6  19      212.35      204.15      4.65 o 
   2   6  19       90.21       91.16      2.47 o 
   3   6  19        1.40        1.80      3.17 o 
   4   6  19        3.27        1.81      3.05 o 
   5   6  19       70.67       68.78      6.97 o 
  -1   7  19       70.87       68.10      5.92 o 
   0   7  19       62.17       68.18      4.12 o 
   1   7  19       50.11       56.19      5.42 o 
   2   7  19       11.86       11.42      2.86 o 
   3   7  19      164.14      162.33      8.50 o 
   4   7  19       28.78       26.66      4.62 o 
   5   7  19       31.46       21.52      5.49 o 
   0   8  19       38.26       40.64      4.45 o 
   1   8  19      110.54      125.96      6.18 o 
   2   8  19        2.39        1.84      3.49 o 
   3   8  19       10.03        9.54      4.21 o 
   4   8  19       17.12       13.33      4.33 o 
   1   9  19       10.01        7.04      3.24 o 
   2   9  19       14.51       12.91      4.65 o 
   3   9  19        6.94        8.54      4.37 o 
   0  -3  20        5.02        1.67      3.15 o 
   1  -3  20       64.76       65.83      5.45 o 
  -1  -2  20       39.61       37.50      3.11 o 
   0  -2  20       14.24       12.36      3.19 o 
   1  -2  20        9.51       11.42      2.16 o 
   2  -2  20       19.41       15.37      2.27 o 
  -2  -1  20       23.97       20.37      2.64 o 
  -1  -1  20        6.60        2.02      3.07 o 
   0  -1  20       26.57       29.29      2.77 o 
   1  -1  20        0.72        1.97      1.79 o 
   2  -1  20      177.85      193.41      7.35 o 
   3  -1  20        1.18        0.85      9.74 o 
  -2   0  20        1.62        0.89      2.07 o 
  -1   0  20        3.33        1.97      2.69 o 
   0   0  20      148.21      151.98      7.80 o 
   1   0  20        4.37        2.64      2.44 o 
   2   0  20       25.03       22.52      8.05 o 
   3   0  20       35.32       32.08      4.51 o 
   4   0  20       33.91       26.97      4.28 o 
  -2   1  20      138.42      149.56      7.77 o 
  -1   1  20        9.20        8.88      2.70 o 
   0   1  20        2.62        3.46      3.53 o 
   1   1  20       10.23       10.21      2.20 o 
   2   1  20       11.49       10.18      2.07 o 
   3   1  20        0.50        0.53      1.63 o 
   4   1  20        2.66        1.51      2.62 o 
  -2   2  20       33.21       30.09      4.03 o 
  -1   2  20        9.90        7.00      2.63 o 
   0   2  20       54.13       50.43      5.43 o 
   1   2  20        0.44       -0.11      1.67 o 
   2   2  20       54.06       49.93      4.88 o 
   3   2  20       74.05       73.83      3.40 o 
   4   2  20       34.80       24.10      3.27 o 
  -2   3  20      242.32      267.32      6.37 o 
  -1   3  20        8.71        5.39      2.38 o 
   0   3  20        5.70        5.60      1.74 o 
   1   3  20       77.62       81.26      7.01 o 
   2   3  20        1.63        0.89      1.61 o 
   3   3  20        0.15       -0.41      1.65 o 
   4   3  20       65.91       -3.17      3.65 o 
  -2   4  20        0.95        0.45      1.89 o 
  -1   4  20       44.41       38.84      4.37 o 
   0   4  20        2.91        0.25      1.46 o 
   1   4  20       17.22       18.49      3.20 o 
   2   4  20        1.35        0.49      2.05 o 
   3   4  20        3.68        1.35      1.39 o 
   4   4  20        9.15        2.01      5.97 o 
  -1   5  20       13.72       16.43      2.75 o 
   0   5  20        1.56        0.30      2.03 o 
   1   5  20       70.98       73.21      3.32 o 
   2   5  20        2.57        1.53      2.23 o 
   3   5  20       21.83       21.56      7.25 o 
   4   5  20       16.96       16.81     10.10 o 
  -1   6  20      102.25      109.06      7.86 o 
   0   6  20        1.58        3.47      2.06 o 
   1   6  20       41.67       35.19      3.72 o 
   2   6  20        1.44        0.81      1.58 o 
   3   6  20        0.11       -3.61      3.61 o 
   4   6  20        2.93       -0.06      4.43 o 
   0   7  20        3.99        0.57      1.68 o 
   1   7  20       11.25       10.80      2.99 o 
   2   7  20       37.43       29.94      5.09 o 
   3   7  20        0.21        5.45      3.89 o 
   1   8  20        7.53        6.90      1.70 o 
   2   8  20        0.06        1.76      3.69 o 
   0  -1  21        3.24       -2.88      2.88 o 
   1  -1  21       12.56       14.86      4.23 o 
  -1   0  21       27.84       24.45      5.37 o 
   0   0  21      104.53      108.96      4.48 o 
   1   0  21        0.03        3.01      2.31 o 
   2   0  21       24.57       19.14      2.85 o 
  -1   1  21        1.66       -0.32      2.44 o 
   0   1  21       43.70       45.65      8.12 o 
   1   1  21        0.96        1.29      2.41 o 
   2   1  21       34.72       37.22      8.20 o 
   3   1  21        0.89        2.46      1.47 o 
  -1   2  21        2.95        1.59      2.04 o 
   0   2  21       12.68        8.66      2.26 o 
   1   2  21       69.16       69.44      6.71 o 
   2   2  21       20.17       18.82      4.22 o 
   3   2  21       12.76        9.51      2.79 o 
  -1   3  21        1.61        0.71      2.43 o 
   0   3  21        2.36        4.36      2.45 o 
   1   3  21       38.69       43.05      4.89 o 
   2   3  21       63.11       63.70      3.84 o 
   3   3  21        2.68        3.41      2.33 o 
  -1   4  21        4.37        3.57      3.53 o 
   0   4  21        0.78        3.59      3.06 o 
   1   4  21        0.95        1.37      2.28 o 
   2   4  21       25.71       34.51      5.19 o 
   3   4  21       48.72       56.03      9.06 o 
   0   5  21        4.92       10.61      3.07 o 
   1   5  21        6.39        5.57      2.85 o 
   2   5  21        3.98        6.81      2.72 o 
   3   5  21        0.34       -1.84      5.57 o 
   1   6  21        2.98        2.56      1.63 o 
   2   6  21       19.39       11.54      4.17 o 
                                                 
